# Supplementary material for: Trends in childhood obesity for upper tier local authorities in England between 2007/08 and 2023/24: a latent trajectory analysis
Source: J Public Health (Oxf). 2025 Aug 19;47(4):e668–77. doi: 10.1093/pubmed/fdaf103 (PMC12669991; doi:10.1093/pubmed/fdaf103)
Supplement: Appendix_A-B_Summary_Table_fdaf103 [file appendix_a-b_summary_table_fdaf103.zip]

Archive with 2 entries (2 files):
- Appendix_A_-_Reception_Summary_Table_fdaf103.csv
- Appendix_B_-_Year_6_Summary_Table_fdaf103.csv
