# Supplementary material for: Trends in childhood obesity for upper tier local authorities in England between 2007/08 and 2023/24: a latent trajectory analysis
Source: J Public Health (Oxf). 2025 Aug 19;47(4):e668–77. doi: 10.1093/pubmed/fdaf103 (PMC12669991; doi:10.1093/pubmed/fdaf103)
Supplement: Appendix_A-B_Summary_Table_fdaf103 [file appendix_a-b_summary_table_fdaf103.zip › Appendix_A_-_Reception_Summary_Table_fdaf103.csv]

Area.Name	Area.Code	Reception Obesity Prevalence 2007/08	Reception Obesity Prevalence 2008/09	Reception Obesity Prevalence 2009/10	Reception Obesity Prevalence 2010/11	Reception Obesity Prevalence 2011/12	Reception Obesity Prevalence 2012/13	Reception Obesity Prevalence 2013/14	Reception Obesity Prevalence 2014/15	Reception Obesity Prevalence 2015/16	Reception Obesity Prevalence 2016/17	Reception Obesity Prevalence 2017/18	Reception Obesity Prevalence 2018/19	Reception Obesity Prevalence 2019/20	Reception Obesity Prevalence 2020/21	Reception Obesity Prevalence 2021/22	Reception Obesity Prevalence 2022/23	Reception Obesity Prevalence 2023/24	Probability Class II	Probability Class I	Reception Class	Average IMD Score 2010	Average IMD Score 2015	Average IMD Score 2019	Average IDACI Score 2010	Average IDACI Score 2015	Average IDACI Score 2019	IMD Rank 2010	IMD Rank 2015	IMD Rank 2019	IDACI Rank 2010	IDACI Rank 2015	IDACI Rank 2019	White Percentage 09/10	Black Percentage 09/10	South Asian Percentage 09/10	Other Asian Percentage 09/10	Other Ethnicity 09/10	Unclassified Percentage 09/10	White Percentage 14/15	Black Percentage 14/15	South Asian Percentage 14/15	Other Asian Percentage 14/15	Other Ethnicity 14/15	Unclassified Percentage 14/15	White Percentage 18/19	Black Percentage 18/19	South Asian Percentage 18/19	Other Asian Percentage 18/19
Hartlepool	E06000001	12.78 (10.87, 15.25)	10.84 ( 9.08, 12.91)	8.87 ( 7.45, 10.99)	10.14 ( 8.31, 11.88)	9.78 ( 8.18, 11.65)	11.11 ( 9.39, 13.06)	10.82 ( 9.34, 12.95)	11.45 ( 9.83, 13.56)	10.64 ( 8.83, 12.33)	12.82 (10.85, 14.65)	12.04 (10.40, 14.31)	10.65 ( 9.10, 12.80)	14.29 (11.67, 16.69)	NA ( NA, NA)	14.14 (12.10, 16.52)	12.68 (10.78, 14.86)	13.93 (11.75, 16.01)	0	1	I	33.7	33.2	35	30.1	30.7	28.3	129	134	142	117	137	143	96.31	0.21	1.6	0.64	1.09	0.16	95.23	0.5	1.26	1.6	1.3	0.1	94.13	0.63	1.4	1.43
Middlesbrough	E06000002	11.50 ( 9.83, 13.11)	11.67 (10.03, 13.27)	10.12 ( 8.67, 11.50)	9.30 ( 7.99, 10.69)	9.97 ( 8.71, 11.53)	12.02 (10.50, 13.46)	10.51 ( 9.30, 12.10)	11.11 ( 9.87, 12.72)	14.68 (13.24, 16.37)	12.05 (10.62, 13.50)	13.07 (11.60, 14.56)	12.04 (10.66, 13.59)	14.56 (12.49, 17.44)	NA ( NA, NA)	12.94 (11.37, 14.41)	12.84 (11.43, 14.50)	13.82 (12.33, 15.63)	0	1	I	37.6	40.2	40.5	35.3	35.7	32.7	143	145	146	129	149	150	81.65	1.07	10.54	0.69	5.01	1.03	78.65	1.44	10.52	0.72	8.11	0.56	76.73	2.13	9.32	1.04
Redcar and Cleveland	E06000003	9.60 ( 8.10, 11.38)	9.57 ( 8.09, 11.52)	11.07 ( 9.41, 12.68)	9.56 ( 8.21, 11.23)	10.58 ( 9.12, 12.28)	14.81 (13.09, 16.70)	8.83 ( 7.48, 10.44)	11.67 (10.07, 13.31)	10.73 ( 9.29, 12.34)	11.60 (10.06, 13.20)	11.55 (10.10, 13.33)	12.37 (10.92, 14.33)	13.12 (11.41, 14.93)	NA ( NA, NA)	10.62 ( 9.21, 12.39)	9.45 ( 7.82, 11.01)	11.29 ( 9.50, 13.01)	0.002	0.998	I	28.6	28.6	29.8	26	27.3	25.6	110	112	120	96	121	133	97.66	0.12	0.35	0.35	1.29	0.22	96.52	0.14	0.5	0.62	2.02	0.21	95.52	0.16	0.48	0.14
Stockton-on-Tees	E06000004	16.12 (14.60, 17.84)	10.51 ( 9.30, 11.96)	10.37 ( 9.06, 11.62)	9.80 ( 8.69, 11.13)	10.85 ( 9.71, 12.26)	8.60 ( 7.45, 9.69)	9.40 ( 8.21, 10.57)	10.34 ( 9.27, 11.69)	9.62 ( 8.52, 10.83)	10.61 ( 9.49, 11.94)	10.46 ( 9.37, 11.83)	8.78 ( 7.61, 9.90)	9.80 ( 8.41, 11.77)	NA ( NA, NA)	10.93 ( 9.70, 12.31)	9.72 ( 8.62, 11.16)	10.55 ( 9.30, 11.94)	0.744	0.256	II	23.5	24.6	25.8	21.8	22.6	20.9	80	86	95	72	87	103	91.82	0.68	4.29	0.86	2.03	0.32	89.78	1.27	3.95	1.78	2.95	0.28	88.6	1.21	4.23	1.56
Darlington	E06000005	9.91 ( 8.39, 11.93)	9.09 ( 7.35, 10.72)	8.77 ( 7.19, 10.47)	9.62 ( 8.24, 11.62)	9.30 ( 7.62, 11.08)	8.61 ( 6.99, 10.38)	11.11 ( 9.53, 13.08)	10.32 ( 8.74, 12.10)	10.12 ( 8.47, 11.82)	10.66 ( 8.99, 12.44)	8.55 ( 7.15, 10.37)	9.01 ( 7.53, 10.92)	12.00 (10.16, 13.96)	13.07 (11.10, 15.58)	10.48 ( 8.87, 12.60)	11.93 (10.08, 13.70)	9.41 ( 7.84, 11.46)	0	1	I	25.4	23.6	25.7	22.6	21.5	20.3	90	79	92	76	79	95	92.96	0.25	1.88	0.45	3.87	0.58	92.03	0.36	2.37	0.69	4.28	0.28	89.89	0.67	2.5	1.1
Halton	E06000006	11.89 (10.12, 13.75)	11.07 ( 9.63, 13.06)	10.77 ( 9.24, 12.39)	11.71 (10.27, 13.45)	9.69 ( 8.19, 11.23)	11.75 (10.26, 13.45)	12.75 (11.22, 14.62)	10.97 ( 9.58, 12.66)	12.21 (10.65, 13.95)	10.93 ( 9.33, 12.47)	11.30 ( 9.85, 13.06)	12.54 (11.08, 14.47)	14.35 (12.57, 16.70)	NA ( NA, NA)	12.59 (11.06, 14.62)	11.61 (10.13, 13.59)	11.57 ( 9.80, 13.39)	0.01	0.99	I	32.5	31.9	32.3	27.5	26.8	23.9	126	128	133	104	118	126	97.37	0	0.2	0.12	1.59	0.73	95.85	0.13	0.27	0.16	2.8	0.79	95.24	0.11	0.21	0.16
Warrington	E06000007	8.21 ( 7.07, 9.51)	8.22 ( 7.23, 9.55)	8.37 ( 7.37, 9.70)	7.64 ( 6.60, 8.84)	8.93 ( 7.87, 10.21)	7.88 ( 6.79, 8.94)	7.95 ( 6.97, 9.15)	8.35 ( 7.27, 9.49)	8.82 ( 7.84, 10.08)	9.16 ( 8.12, 10.41)	11.55 (10.25, 12.78)	9.74 ( 8.56, 10.98)	8.50 ( 7.33, 10.15)	NA ( NA, NA)	9.62 ( 8.47, 11.01)	9.07 ( 8.01, 10.48)	9.48 ( 8.35, 10.86)	0	1	I	18.5	19.3	18.9	14.4	15.3	13.2	53	57	55	27	35	38	93.96	0.42	1.57	1.01	2.6	0.43	91.68	0.43	2.07	1.59	3.84	0.39	89.99	0.91	2.16	1.78
Blackburn with Darwen	E06000008	8.12 (6.99, 9.54)	9.04 (7.70, 10.32)	10.20 (8.91, 11.56)	10.17 (8.83, 11.45)	9.69 (8.50, 11.02)	10.67 (9.40, 12.20)	9.83 (8.72, 11.29)	8.35 (7.25, 9.62)	9.68 (8.52, 10.98)	10.49 (9.38, 11.93)	10.37 (9.24, 11.81)	10.92 (9.70, 12.41)	11.05 (9.11, 13.08)	NA ( NA, NA)	9.36 (8.16, 10.70)	10.35 (9.09, 11.77)	10.20 (8.87, 11.51)	0	1	I	35.2	34.2	36	29.7	24	22.8	135	137	143	114	97	119	54.55	0.71	40.46	1.66	2.28	0.34	51.5	1.16	41.71	1.91	3.6	0.12	49.58	1.18	41.96	2.19
Blackpool	E06000009	9.74 ( 8.41, 11.62)	9.71 ( 8.39, 11.36)	9.32 ( 7.98, 10.87)	9.80 ( 8.32, 11.35)	8.52 ( 7.19, 9.94)	10.44 ( 9.14, 12.17)	11.59 (10.18, 13.42)	9.97 ( 8.59, 11.52)	10.36 ( 9.05, 12.11)	9.94 ( 8.63, 11.57)	11.76 (10.26, 13.49)	11.25 ( 9.86, 12.97)	12.62 (11.18, 14.56)	18.94 (16.96, 21.19)	12.25 (10.63, 13.93)	11.99 (10.40, 13.73)	13.19 (11.54, 15.03)	0	1	I	40.4	42	45	31.1	32.9	30.7	145	150	150	120	142	149	95.09	0.1	1.22	1.05	2.43	0.11	93.93	0.21	1.15	1.19	3.34	0.18	92.09	0.4	1.46	1.15
Kingston upon Hull	E06000010	12.08 (10.79, 13.41)	10.33 ( 9.21, 11.50)	11.37 (10.32, 12.68)	9.78 ( 8.81, 10.93)	11.65 (10.57, 12.84)	9.68 ( 8.76, 10.80)	9.52 ( 8.61, 10.65)	9.98 ( 9.01, 11.05)	12.52 (11.41, 13.60)	13.04 (11.97, 14.14)	13.47 (12.34, 14.63)	13.62 (12.55, 14.90)	13.04 (11.93, 14.26)	NA ( NA, NA)	14.53 (13.24, 15.79)	11.54 (10.52, 12.79)	12.03 (10.98, 13.33)	0	1	I	37.5	41.2	40.6	34.2	34	29.8	141	148	147	127	145	145	92.99	1.02	1.35	0.36	4.03	0.26	89.6	1.46	1.39	0.38	6.68	0.48	88.21	1.85	1.29	0.51
East Riding of Yorkshire	E06000011	9.48 (8.44, 10.83)	10.30 (9.29, 11.49)	8.58 (7.63, 9.61)	9.38 (8.45, 10.53)	8.83 (7.96, 9.91)	7.67 (6.78, 8.61)	8.66 (7.70, 9.66)	7.92 (7.07, 8.94)	9.46 (8.49, 10.51)	7.89 (7.04, 8.85)	5.74 (4.96, 6.56)	8.77 (7.76, 9.76)	8.04 (6.99, 9.47)	NA ( NA, NA)	10.03 (8.99, 11.12)	9.09 (8.17, 10.25)	10.26 (9.15, 11.34)	0	1	I	15	15.8	15.6	12.2	13.1	11.8	28	33	30	16	23	24	97.44	0.06	0.31	0.11	1.98	0.1	96.12	0.1	0.49	0.13	2.77	0.4	95.29	0.13	0.43	0.19
North East Lincolnshire	E06000012	11.38 ( 9.88, 12.92)	12.08 (10.49, 13.62)	11.58 (10.13, 13.00)	10.58 ( 9.26, 12.11)	11.08 ( 9.69, 12.55)	9.50 ( 8.25, 10.89)	10.82 ( 9.61, 12.42)	10.26 ( 8.94, 11.63)	11.63 (10.37, 13.23)	11.08 ( 9.81, 12.61)	11.34 (10.05, 12.88)	10.51 ( 9.15, 11.94)	10.90 ( 9.51, 12.32)	NA ( NA, NA)	12.43 (11.05, 14.10)	11.64 (10.09, 13.15)	11.08 ( 9.78, 12.81)	0.029	0.971	I	29.3	30.9	31.3	27.4	29	27.4	112	126	126	103	131	140	95.77	0.35	0.7	0.23	2.45	0.49	95.27	0.28	0.52	0.33	3.19	0.41	93.7	0.27	0.7	0.31
North Lincolnshire	E06000013	10.26 ( 8.96, 11.98)	7.49 ( 6.35, 8.84)	8.29 ( 7.08, 9.66)	10.47 ( 9.09, 11.90)	7.95 ( 6.85, 9.34)	10.03 ( 8.68, 11.42)	9.62 ( 8.50, 11.11)	8.75 ( 7.47, 10.01)	9.38 ( 8.10, 10.70)	9.95 ( 8.80, 11.47)	10.88 ( 9.61, 12.39)	10.25 ( 8.83, 11.62)	9.83 ( 8.43, 11.18)	16.29 (14.53, 17.94)	12.54 (10.92, 14.08)	10.00 ( 8.56, 11.40)	10.80 ( 9.45, 12.49)	0	1	I	21.8	21.4	22.1	20.6	20.5	18.3	68	66	72	63	74	79	92.98	0.52	3.6	0.48	1.76	0.67	90.25	0.49	3.33	0.87	2.45	2.62	91.38	0.59	2.86	1.22
York	E06000014	8.12 (6.92, 9.66)	6.56 (5.56, 8.02)	5.31 (4.45, 6.62)	7.40 (6.33, 8.75)	8.58 (7.40, 9.95)	7.97 (6.95, 9.38)	7.83 (6.71, 9.11)	6.99 (6.04, 8.34)	8.48 (7.42, 9.91)	8.57 (7.35, 9.85)	9.28 (8.05, 10.67)	9.64 (8.27, 10.98)	7.62 (6.08, 9.28)	NA ( NA, NA)	8.90 (7.71, 10.49)	7.84 (6.55, 9.24)	8.79 (7.60, 10.46)	0	1	I	12.9	12.2	11.7	13.5	12.3	10	19	16	12	23	15	10	94.39	0.39	0.83	1.22	2.68	0.49	92.88	0.47	1.04	1.48	3.65	0.48	91.04	0.49	1.27	1.39
Derby	E06000015	9.66 ( 8.49, 10.80)	9.27 ( 8.27, 10.54)	10.19 ( 9.13, 11.44)	9.58 ( 8.60, 10.83)	8.11 ( 7.19, 9.21)	8.75 ( 7.76, 9.79)	8.41 ( 7.55, 9.49)	9.12 ( 8.15, 10.13)	9.45 ( 8.44, 10.42)	10.13 ( 9.17, 11.18)	9.49 ( 8.53, 10.53)	11.51 (10.46, 12.68)	9.20 ( 7.94, 10.42)	NA ( NA, NA)	10.34 ( 9.30, 11.50)	9.27 ( 8.32, 10.40)	10.33 ( 9.36, 11.55)	0	1	I	24.6	27.8	26.3	26.5	24.9	21.1	84	107	98	100	106	104	70.8	3.23	16.02	1.26	8.15	0.54	65.89	3.76	16.54	1.77	11.17	0.87	62.28	3.85	17.35	2.17
Leicester	E06000016	10.47 ( 9.48, 11.53)	9.76 ( 8.86, 10.82)	11.26 (10.29, 12.29)	10.32 ( 9.46, 11.38)	10.74 ( 9.80, 11.71)	10.40 ( 9.50, 11.33)	10.63 ( 9.77, 11.62)	10.18 ( 9.32, 11.11)	9.66 ( 8.85, 10.58)	10.08 ( 9.25, 11.00)	10.10 ( 9.26, 11.01)	10.03 ( 9.16, 10.89)	9.01 ( 8.16, 9.85)	NA ( NA, NA)	10.71 ( 9.75, 11.65)	9.41 ( 8.57, 10.41)	8.98 ( 8.15, 9.93)	0.102	0.898	I	33.6	33.1	30.9	36.9	28.4	24.2	128	132	125	136	125	129	41.16	9.57	35.55	4.72	8.49	0.51	37.9	10.35	34.92	6.4	9.74	0.68	35.14	9.48	36.94	6.52
Rutland	E06000017	8.16 (5.96, 13.12)	5.45 (3.92, 9.75)	6.06 (4.19, 9.50)	9.38 (6.10, 12.32)	NA ( NA, NA)	9.23 (6.84, 13.30)	7.46 (4.62, 10.09)	5.88 (4.32, 9.63)	8.33 (5.41, 10.95)	8.82 (6.21, 12.25)	6.94 (4.32, 9.46)	8.82 (6.71, 12.91)	7.69 (4.73, 10.33)	NA ( NA, NA)	7.81 (4.81, 10.49)	6.45 (4.21, 9.75)	10.71 (6.96, 13.98)	0	1	I	8.6	9.6	8.4	6.4	7.6	7.2	2	4	3	1	2	4	97.6	0	0.29	0	1.63	0.48	94.55	1.13	0.56	0.56	3.12	0.09	92.77	1.43	0.77	0.52
Nottingham	E06000018	12.87 (11.66, 14.19)	9.94 ( 8.91, 11.16)	11.37 (10.25, 12.59)	10.82 ( 9.69, 11.91)	10.95 ( 9.87, 12.06)	10.82 ( 9.79, 11.94)	10.83 ( 9.79, 11.89)	12.63 (11.50, 13.73)	11.91 (10.86, 12.94)	11.86 (10.87, 12.93)	12.65 (11.67, 13.82)	10.34 ( 9.40, 11.41)	12.23 (11.23, 13.42)	NA ( NA, NA)	12.60 (11.44, 13.72)	11.13 (10.08, 12.20)	11.91 (10.87, 13.09)	0.015	0.985	I	34.4	36.9	34.9	39.2	34.5	29.8	133	143	141	140	147	145	61.11	9	14.17	2.1	12.96	0.65	55.81	10.84	13.18	3.55	16.1	0.51	52.57	11.62	13.39	3.64
Herefordshire	E06000019	9.03 ( 7.59, 10.54)	9.03 ( 7.80, 10.73)	8.55 ( 7.30, 10.12)	9.15 ( 7.81, 10.70)	7.94 ( 6.76, 9.44)	8.28 ( 7.16, 9.86)	NA ( NA, NA)	8.40 ( 7.15, 9.72)	9.79 ( 8.53, 11.21)	9.63 ( 8.46, 11.23)	9.24 ( 8.10, 10.76)	10.34 ( 8.94, 11.79)	10.12 ( 8.75, 11.67)	13.43 (11.87, 15.55)	11.25 ( 9.92, 12.99)	8.06 ( 6.75, 9.34)	9.45 ( 8.02, 10.84)	0	1	I	17.9	19.7	18.9	14.5	13.8	12.4	51	59	53	28	27	30	96.87	0.14	0.28	0.2	2.31	0.19	95.82	0.15	0.45	0.24	3	0.34	94.7	0.21	0.53	0.28
Telford and Wrekin	E06000020	11.94 (10.54, 13.66)	11.40 (10.11, 13.10)	10.57 ( 9.29, 12.27)	10.39 ( 8.96, 12.01)	10.76 ( 9.27, 12.19)	9.34 ( 8.03, 10.83)	12.43 (10.98, 14.02)	9.31 ( 8.07, 10.70)	11.19 ( 9.89, 12.65)	11.49 (10.13, 12.89)	10.00 ( 8.81, 11.41)	10.78 ( 9.57, 12.27)	11.84 (10.16, 13.79)	NA ( NA, NA)	12.56 (11.30, 14.17)	11.24 ( 9.86, 12.56)	10.50 ( 9.22, 11.84)	0.029	0.971	I	23.6	24.9	25	25.3	24.5	21.3	81	87	86	92	101	106	89.54	1.29	4.03	0.97	3.81	0.36	85.76	2.18	5.46	1.03	5.03	0.54	82.48	3.88	6.1	0.94
Stoke-on-Trent	E06000021	9.82 ( 8.63, 11.12)	11.65 (10.53, 12.88)	12.42 (11.24, 13.56)	10.39 ( 9.31, 11.52)	12.23 (11.12, 13.38)	11.05 (10.10, 12.20)	10.47 ( 9.48, 11.61)	10.85 ( 9.86, 12.01)	12.30 (11.21, 13.40)	11.19 (10.21, 12.34)	8.64 ( 7.67, 9.58)	12.48 (11.41, 13.65)	14.25 (12.73, 15.79)	NA ( NA, NA)	11.74 (10.56, 12.91)	12.01 (10.93, 13.35)	12.85 (11.65, 14.04)	0.004	0.996	I	35.3	34.4	34.5	31.2	28.6	25.7	136	138	138	121	127	134	80.12	1.79	11.85	1.82	4.29	0.13	75.23	2.97	12.43	2.56	6.72	0.11	72.09	3.73	12.7	3.33
Bath and North East Somerset	E06000022	10.71 (9.12, 12.35)	7.97 (6.58, 9.30)	7.98 (6.86, 9.51)	8.51 (7.15, 9.83)	10.83 (9.44, 12.31)	8.53 (7.25, 9.90)	8.93 (7.63, 10.31)	9.60 (8.32, 11.07)	7.32 (6.31, 8.71)	8.79 (7.58, 10.18)	7.76 (6.66, 9.14)	8.19 (7.04, 9.65)	7.41 (6.33, 8.79)	NA ( NA, NA)	7.14 (6.01, 8.48)	7.44 (6.23, 8.73)	8.33 (7.02, 9.71)	0.009	0.991	I	12.1	12.1	11.7	12.7	12.1	10.4	15	13	13	19	14	15	92.92	0.74	0.69	0.72	4	0.92	91.5	0.65	0.79	0.91	5.2	0.95	89.91	0.63	0.74	1.32
Bristol	E06000023	10.08 (9.18, 11.12)	10.57 (9.63, 11.55)	10.51 (9.61, 11.53)	9.75 (8.82, 10.65)	9.72 (8.88, 10.63)	9.03 (8.22, 9.86)	9.09 (8.34, 9.95)	9.47 (8.73, 10.36)	9.40 (8.63, 10.20)	9.66 (8.89, 10.48)	8.86 (8.10, 9.63)	9.85 (9.08, 10.72)	9.46 (8.29, 10.89)	NA ( NA, NA)	9.38 (8.56, 10.22)	8.91 (8.16, 9.82)	8.05 (7.31, 8.90)	0.072	0.928	I	25.2	27.2	26.4	28.3	24.6	20.6	88	102	100	107	102	99	74.08	9.05	6.43	1.86	8.11	0.48	70.6	11.14	6.19	2.2	9.31	0.56	69.82	10.76	5.77	2.27
North Somerset	E06000024	9.09 (7.84, 10.40)	6.91 (5.91, 8.16)	8.84 (7.67, 10.18)	8.75 (7.67, 10.24)	8.11 (7.02, 9.36)	8.20 (7.04, 9.33)	10.55 (9.30, 11.82)	7.42 (6.51, 8.64)	8.25 (7.21, 9.41)	8.84 (7.69, 9.96)	7.78 (6.76, 8.95)	9.65 (8.38, 10.88)	8.92 (7.54, 10.35)	NA ( NA, NA)	9.62 (8.42, 10.95)	7.38 (6.25, 8.48)	8.58 (7.43, 9.79)	0	1	I	15.2	15.8	15.8	14.4	14.8	12.4	29	32	32	26	32	30	95.14	0.26	0.84	0.54	2.66	0.55	94.23	0.34	0.8	0.82	3.55	0.26	93.44	0.46	0.81	0.65
South Gloucestershire	E06000025	7.11 (5.98, 8.20)	8.73 (7.72, 9.93)	8.64 (7.66, 9.82)	7.81 (6.83, 8.91)	6.98 (6.03, 7.97)	6.06 (5.21, 6.89)	7.29 (6.37, 8.25)	6.48 (5.73, 7.48)	6.35 (5.58, 7.29)	7.42 (6.51, 8.31)	7.05 (6.22, 8.00)	7.78 (6.84, 8.70)	8.28 (7.02, 9.87)	NA ( NA, NA)	8.22 (7.36, 9.32)	6.48 (5.64, 7.35)	7.29 (6.44, 8.24)	0	1	I	10.6	11.4	11.7	11.6	12.4	10.4	9	10	11	12	17	15	91.86	1.06	1.37	1.01	3.78	0.91	89.22	1.44	1.99	1.31	5.51	0.53	87.25	1.45	2.75	1.5
Plymouth	E06000026	10.06 ( 8.90, 11.29)	10.14 ( 8.96, 11.37)	9.07 ( 8.04, 10.30)	9.34 ( 8.32, 10.57)	9.32 ( 8.35, 10.54)	10.02 ( 8.91, 11.15)	9.70 ( 8.73, 10.91)	9.70 ( 8.63, 10.80)	10.47 ( 9.38, 11.62)	10.92 ( 9.88, 12.15)	9.69 ( 8.60, 10.82)	10.84 ( 9.79, 12.15)	12.33 (10.76, 14.13)	NA ( NA, NA)	11.11 ( 9.84, 12.41)	9.73 ( 8.55, 10.94)	10.06 ( 8.89, 11.27)	0	1	I	25.6	26.6	26.6	23.2	22.5	20.3	93	95	101	79	85	95	95.24	0.66	0.62	0.35	2.72	0.4	93.1	0.82	0.62	0.67	4.24	0.56	91.86	0.96	0.69	0.77
Torbay	E06000027	7.76 (6.16, 9.30)	10.21 (8.53, 11.98)	8.54 (7.25, 10.41)	9.80 (7.94, 11.56)	6.09 (4.78, 7.54)	11.07 (9.43, 12.95)	9.85 (8.37, 11.59)	8.49 (7.05, 10.01)	9.68 (8.10, 11.19)	8.60 (7.19, 10.13)	NA ( NA, NA)	9.19 (7.65, 10.65)	10.28 (8.58, 11.90)	NA ( NA, NA)	10.55 (8.71, 12.34)	9.24 (7.81, 11.12)	11.16 (9.43, 13.12)	0	1	I	26.8	28.8	28.1	24.6	24.1	21.9	102	114	114	87	98	110	95.42	0.13	0.6	0.72	2.85	0.27	94.37	0.11	0.81	0.73	3.78	0.2	93.8	0.16	0.73	0.65
Bournemouth	E06000028	8.78 (7.36, 10.43)	7.55 (6.23, 9.12)	10.15 (8.69, 11.82)	8.76 (7.42, 10.32)	8.02 (6.79, 9.46)	8.25 (7.05, 9.63)	8.98 (7.75, 10.39)	9.47 (8.21, 10.91)	6.20 (5.21, 7.36)	8.40 (7.24, 9.72)	7.62 (6.52, 8.89)	8.06 (6.90, 9.38)	NA	NA	NA	NA	NA	0.001	0.999	I	23.4	21.8	21.7	22.1	18.7	16.1	79	69	70	74	62	65	89.64	0.71	1.36	1.74	5.96	0.59	86.38	0.84	1.88	2.18	7.6	1.13	84.27	1.03	2.27	2.31
Poole	E06000029	7.72 (6.32, 9.39)	9.36 (7.86, 11.11)	8.33 (7.00, 9.89)	8.03 (6.71, 9.58)	9.69 (8.29, 11.30)	8.60 (7.32, 10.09)	8.85 (7.52, 10.39)	8.08 (6.85, 9.51)	7.50 (6.30, 8.90)	6.90 (5.76, 8.23)	6.91 (5.71, 8.34)	7.79 (6.55, 9.25)	NA	NA	NA	NA	NA	0.001	0.999	I	16.1	15.2	15.5	18	16.2	13.9	35	30	29	50	40	44	92.13	0.32	1.73	0.68	3.28	1.87	91.14	0.54	2.14	0.57	4.5	1.11	89.29	0.6	2.15	0.86
Swindon	E06000030	9.15 ( 7.98, 10.40)	9.53 ( 8.36, 10.85)	9.31 ( 8.26, 10.68)	8.48 ( 7.49, 9.78)	9.82 ( 8.79, 11.13)	10.00 ( 8.94, 11.25)	9.41 ( 8.42, 10.69)	9.37 ( 8.24, 10.47)	8.41 ( 7.49, 9.58)	9.56 ( 8.57, 10.74)	10.28 ( 9.26, 11.57)	9.06 ( 8.11, 10.28)	11.18 ( 9.98, 12.40)	NA ( NA, NA)	12.18 (10.90, 13.44)	8.83 ( 7.73, 9.98)	8.51 ( 7.41, 9.58)	0	1	I	16.5	17.9	18.6	17.7	17.2	14.9	40	43	52	48	49	52	84.57	1.86	5.74	2.03	4.9	0.89	79.83	2.8	7.89	2.5	6.37	0.6	74.93	3.36	10.76	2.99
Peterborough	E06000031	12.82 (11.31, 14.27)	9.35 ( 8.10, 10.56)	10.02 ( 8.84, 11.35)	9.91 ( 8.80, 11.27)	10.06 ( 9.00, 11.40)	9.76 ( 8.69, 10.95)	10.54 ( 9.50, 11.74)	9.74 ( 8.72, 10.95)	9.39 ( 8.32, 10.49)	8.86 ( 7.86, 10.06)	8.75 ( 7.71, 9.76)	9.98 ( 8.86, 11.08)	10.95 ( 9.42, 12.68)	NA ( NA, NA)	10.52 ( 9.37, 11.68)	9.71 ( 8.71, 10.91)	10.31 ( 9.17, 11.49)	0.063	0.937	I	25.6	27.7	27.8	27	25.1	20.8	93	105	111	102	109	101	72.37	2.68	16.31	1.91	6.43	0.3	69.77	3.19	16.4	2.69	7.43	0.51	67.68	3.79	14.37	3.09
Luton	E06000032	12.35 (11.04, 13.60)	12.60 (11.28, 13.86)	14.17 (12.91, 15.62)	11.07 ( 9.94, 12.25)	11.06 (10.00, 12.22)	11.02 ( 9.96, 12.14)	10.36 ( 9.39, 11.54)	10.13 ( 9.16, 11.27)	9.68 ( 8.74, 10.76)	11.64 (10.58, 12.78)	10.25 ( 9.27, 11.39)	11.66 (10.60, 12.82)	10.88 ( 9.66, 12.45)	NA ( NA, NA)	11.44 (10.26, 12.67)	9.34 ( 8.26, 10.38)	9.98 ( 8.93, 11.09)	0.957	0.043	II	25.8	27.6	25.9	30.3	23.7	19.6	95	104	97	118	94	89	37.66	11.39	37.16	4.15	9.26	0.38	33.28	11.23	39.66	4.94	10.22	0.67	31.5	9.72	40.82	5.45
Southend-on-Sea	E06000033	NA ( NA, NA)	10.12 (8.86, 11.81)	7.41 (6.37, 8.85)	8.64 (7.48, 10.09)	7.71 (6.59, 9.01)	8.13 (6.97, 9.35)	9.29 (8.21, 10.71)	9.07 (7.96, 10.43)	7.62 (6.65, 8.93)	8.17 (7.06, 9.42)	8.64 (7.50, 9.95)	9.00 (7.94, 10.43)	10.38 (8.35, 12.26)	NA ( NA, NA)	10.13 (8.82, 11.48)	8.14 (6.95, 9.40)	8.74 (7.58, 10.18)	0	1	I	23.1	24.5	22.4	24.8	22.7	19.2	75	84	75	88	88	86	86.88	2.62	3.06	1.63	4.99	0.83	83.35	3.2	3.7	2.18	6.62	0.94	81.2	3.16	4.2	2.26
Thurrock	E06000034	12.36 (10.99, 14.10)	11.14 ( 9.68, 12.55)	11.99 (10.54, 13.41)	10.87 ( 9.63, 12.49)	10.05 ( 8.80, 11.32)	9.63 ( 8.51, 10.99)	8.83 ( 7.82, 10.17)	9.23 ( 8.13, 10.55)	10.38 ( 9.14, 11.60)	10.18 ( 9.05, 11.42)	10.84 ( 9.67, 12.14)	10.00 ( 8.93, 11.34)	11.67 (10.20, 13.16)	NA ( NA, NA)	10.57 ( 9.33, 11.76)	10.93 ( 9.78, 12.27)	9.28 ( 8.11, 10.42)	0.362	0.638	I	19.4	21.6	20.9	21.1	21.8	18.6	57	67	65	68	80	82	78.34	11.61	2.54	1.28	5.31	0.91	71.47	15.8	3.05	1.49	6.97	1.22	67.88	15.67	5.23	1.83
Medway	E06000035	8.01 ( 7.00, 9.16)	11.86 (10.77, 13.24)	10.66 ( 9.53, 11.84)	10.31 ( 9.25, 11.48)	9.41 ( 8.48, 10.59)	10.00 ( 8.93, 11.04)	8.99 ( 8.04, 10.05)	8.49 ( 7.64, 9.58)	8.48 ( 7.50, 9.44)	10.18 ( 9.24, 11.28)	10.17 ( 9.12, 11.18)	9.83 ( 8.91, 10.90)	11.57 (10.43, 12.91)	16.93 (15.44, 18.35)	11.08 (10.03, 12.16)	10.00 ( 9.05, 11.11)	11.31 (10.25, 12.39)	0	1	I	20.5	22.3	23.9	21.4	22	18.9	63	70	83	70	81	85	86.21	2.89	3.61	0.87	5.8	0.62	82.13	5.01	3.67	1.1	7.6	0.48	79.39	6.04	3.88	1.24
Bracknell Forest	E06000036	7.69 (6.02, 9.47)	8.59 (6.82, 10.29)	8.41 (6.85, 10.07)	7.72 (6.29, 9.27)	7.66 (6.27, 9.15)	7.92 (6.36, 9.39)	5.95 (4.47, 9.21)	7.43 (6.20, 8.88)	6.87 (5.56, 8.15)	7.05 (5.86, 8.47)	7.96 (6.54, 9.31)	8.21 (7.02, 9.93)	10.19 (7.73, 12.80)	NA ( NA, NA)	8.56 (7.29, 10.38)	7.25 (5.93, 8.66)	9.09 (7.66, 10.76)	0	1	I	9.5	10.5	10.2	10.5	11	8.9	5	8	8	7	8	8	86.76	2.22	2.46	3.04	4.94	0.57	84	2.69	3.62	2.96	6.45	0.28	82.36	2.7	4.02	2.76
West Berkshire	E06000037	5.92 (4.82, 7.27)	8.94 (7.60, 10.48)	7.00 (5.87, 8.46)	7.14 (6.01, 8.66)	7.52 (6.44, 9.05)	7.86 (6.52, 9.15)	6.38 (5.31, 7.81)	7.32 (6.31, 8.76)	6.27 (5.37, 7.56)	8.56 (7.32, 9.89)	7.69 (6.65, 9.16)	7.31 (6.12, 8.58)	8.90 (7.05, 10.63)	NA ( NA, NA)	8.23 (7.04, 9.72)	6.80 (5.76, 8.30)	7.22 (6.13, 8.82)	0	1	I	10	10.2	10	10.4	10.4	8.7	6	7	5	6	7	7	91.23	0.87	1.74	0.82	4.07	1.28	89.22	1.03	2.62	0.73	5.7	0.7	87.33	1.15	3.38	0.7
Reading	E06000038	9.62 ( 8.06, 11.26)	10.00 ( 8.60, 11.59)	11.95 (10.51, 13.71)	12.28 (10.73, 13.87)	10.71 ( 9.27, 12.10)	9.65 ( 8.44, 11.25)	10.97 ( 9.37, 12.47)	9.81 ( 8.51, 11.05)	9.84 ( 8.55, 11.07)	9.58 ( 8.46, 10.96)	10.37 ( 9.24, 11.82)	9.11 ( 7.98, 10.50)	9.14 ( 7.49, 11.33)	NA ( NA, NA)	10.80 ( 9.44, 12.19)	9.40 ( 8.18, 10.79)	10.11 ( 8.81, 11.57)	0.139	0.861	I	20.6	19.3	19.6	23.3	19.8	16	64	58	58	81	69	63	61.97	8.95	12.86	3.99	10.8	1.43	56.11	9.91	15.01	5.26	12.34	1.37	51.47	9.15	16.75	6.34
Slough	E06000039	10.20 ( 8.80, 12.15)	13.39 (11.61, 15.36)	11.07 ( 9.39, 12.65)	11.43 ( 9.84, 12.98)	12.10 (10.64, 13.60)	12.26 (10.73, 13.99)	12.14 ( 9.68, 14.48)	9.75 ( 8.72, 11.10)	11.39 (10.21, 12.68)	10.36 ( 9.26, 11.65)	11.13 ( 9.93, 12.48)	11.23 (10.01, 12.59)	11.86 (10.66, 13.35)	NA ( NA, NA)	10.85 ( 9.51, 12.15)	10.35 ( 9.08, 11.67)	11.20 ( 9.88, 12.67)	0.522	0.478	II	24.2	22.9	23	26.8	19.5	14.7	82	73	78	101	67	50	35.4	9.56	39.85	3.38	11.18	0.62	31.34	8.98	41.86	3.51	13.32	0.99	27.9	7.4	45.49	3.32
Windsor and Maidenhead	E06000040	6.67 (5.50, 8.46)	6.22 (5.06, 7.82)	6.15 (4.86, 7.55)	5.65 (4.35, 6.90)	6.99 (5.87, 8.61)	5.73 (4.72, 7.27)	6.93 (4.88, 9.30)	5.68 (4.53, 6.79)	6.23 (5.09, 7.45)	6.48 (5.49, 7.92)	6.27 (5.16, 7.61)	6.80 (5.56, 8.13)	7.07 (4.97, 9.46)	NA ( NA, NA)	6.67 (5.48, 8.08)	6.59 (5.52, 8.19)	7.64 (6.34, 9.15)	0	1	I	8.8	8.9	8.4	9.1	8.4	6.7	4	2	2	3	3	2	77.27	0.9	11.95	1.11	8.23	0.55	73.81	1.05	13.16	1.37	9.8	0.81	69.01	1.1	15.81	1.58
Wokingham	E06000041	5.75 (4.49, 7.63)	6.06 (4.95, 7.38)	7.17 (5.99, 8.71)	7.05 (5.92, 8.54)	6.31 (5.27, 7.68)	5.92 (5.00, 7.27)	6.54 (5.39, 8.10)	6.65 (5.65, 7.92)	6.55 (5.45, 7.62)	5.97 (5.08, 7.12)	6.59 (5.59, 7.75)	7.36 (6.29, 8.61)	9.62 (7.85, 12.01)	NA ( NA, NA)	7.21 (6.16, 8.42)	4.90 (4.02, 5.94)	5.67 (4.67, 6.73)	0	1	I	5.4	5.7	5.8	6.5	6.8	5.6	1	1	1	2	1	1	82.77	1.7	6.71	1.85	5.93	1.03	76.42	2.49	9.8	2.75	7.55	0.99	70.73	2.56	13.22	2.74
Milton Keynes	E06000042	NA ( NA, NA)	9.42 (8.34, 10.47)	9.62 (8.55, 10.65)	9.74 (8.74, 10.85)	10.26 (9.26, 11.36)	9.75 (8.78, 10.76)	9.51 (8.58, 10.48)	8.92 (8.03, 9.85)	9.66 (8.71, 10.60)	9.62 (8.78, 10.63)	9.70 (8.77, 10.65)	10.69 (9.73, 11.75)	9.32 (8.26, 10.44)	NA ( NA, NA)	9.76 (8.84, 10.78)	9.54 (8.65, 10.56)	9.39 (8.44, 10.33)	0.003	0.997	I	15.6	18	18	20.6	19.7	15	33	45	44	65	68	53	70.15	10.72	7.59	2.91	7.45	1.19	63.75	14.12	8.55	4.07	8.05	1.46	61.47	13.03	10.69	3.89
Brighton and Hove	E06000043	8.19 (7.17, 9.54)	9.01 (7.92, 10.34)	8.44 (7.32, 9.61)	8.10 (7.07, 9.28)	7.77 (6.73, 8.85)	7.39 (6.51, 8.49)	7.10 (6.14, 8.20)	7.57 (6.65, 8.70)	6.71 (5.85, 7.87)	6.96 (5.99, 7.98)	6.29 (5.42, 7.38)	8.51 (7.46, 9.72)	8.23 (6.66, 9.73)	NA ( NA, NA)	7.96 (6.88, 9.11)	6.81 (5.72, 7.85)	8.07 (6.92, 9.27)	0	1	I	26	23.4	20.8	23.3	18.3	15.3	98	77	63	82	59	56	85.18	2.04	2.01	1.41	8.93	0.43	82.15	2.43	2.02	2.08	11.07	0.25	79.63	1.96	2.15	2.1
Portsmouth	E06000044	12.62 (10.95, 14.20)	12.18 (10.78, 13.70)	12.41 (11.17, 14.00)	9.64 ( 8.42, 11.03)	9.74 ( 8.52, 11.03)	9.55 ( 8.35, 10.81)	10.10 ( 8.78, 11.36)	9.85 ( 8.74, 11.19)	9.22 ( 8.02, 10.48)	10.62 ( 9.51, 12.06)	10.79 ( 9.58, 12.04)	12.55 (11.19, 13.88)	11.05 ( 9.66, 12.59)	NA ( NA, NA)	12.20 (10.90, 13.73)	10.66 ( 9.38, 12.01)	10.71 ( 9.57, 12.16)	0.084	0.916	I	25.4	27.1	26.9	26.4	23.8	20.2	90	101	105	99	95	93	86.27	1.9	4.6	2.05	4.21	0.98	82.5	2.95	4.99	2.06	6.66	0.84	80.03	3.67	4.87	2.23
Southampton	E06000045	9.00 ( 7.95, 10.40)	9.56 ( 8.29, 10.77)	10.88 ( 9.70, 12.31)	9.21 ( 8.19, 10.54)	9.00 ( 7.97, 10.22)	9.50 ( 8.50, 10.68)	11.15 ( 9.99, 12.37)	8.57 ( 7.66, 9.74)	9.84 ( 8.82, 10.90)	10.18 ( 9.18, 11.35)	10.95 ( 9.86, 12.16)	10.24 ( 9.19, 11.47)	9.88 ( 8.51, 11.41)	NA ( NA, NA)	10.97 ( 9.82, 12.32)	9.48 ( 8.44, 10.71)	11.92 (10.81, 13.31)	0	1	I	25	26.9	26.9	28.9	25	20.5	86	97	104	111	108	98	79.66	2.44	7.9	2.95	7.05	0	76.02	2.94	8.49	4.33	8.17	0.05	73.1	3.43	9.04	5.13
Isle of Wight	E06000046	10.09 (8.26, 11.80)	9.77 (8.21, 11.78)	10.43 (8.70, 12.22)	10.33 (8.59, 12.01)	10.30 (8.78, 12.29)	9.24 (7.89, 11.22)	7.73 (6.16, 9.20)	9.24 (7.60, 10.79)	8.94 (7.62, 10.83)	8.57 (7.27, 10.44)	8.33 (6.98, 10.12)	9.43 (7.92, 11.20)	10.80 (8.89, 12.99)	NA ( NA, NA)	8.11 (6.57, 9.77)	9.42 (7.66, 11.06)	10.33 (8.71, 12.38)	0.017	0.983	I	20.7	23.1	23.3	20.8	20.4	18	65	75	80	66	72	77	95.25	0	0.31	0.27	2.13	2.05	95.17	0.13	0.32	0.9	3.15	0.33	94.66	0.18	0.21	0.8
County Durham	E06000047	9.23 ( 8.35, 10.09)	9.38 ( 8.65, 10.26)	9.24 ( 8.52, 10.08)	9.53 ( 8.73, 10.32)	10.52 ( 9.69, 11.33)	9.15 ( 8.40, 9.91)	10.78 ( 9.95, 11.60)	9.25 ( 8.57, 10.06)	10.46 ( 9.68, 11.25)	10.30 ( 9.52, 11.09)	10.88 (10.08, 11.69)	10.54 ( 9.75, 11.37)	10.71 ( 9.84, 11.67)	NA ( NA, NA)	11.20 (10.33, 12.08)	11.82 (10.94, 12.74)	11.82 (10.93, 12.72)	0	1	I	26.4	25.7	26.8	23	23.9	22.2	101	92	103	77	96	113	97.34	0.1	0.43	0.41	1.62	0.1	96.66	0.18	0.45	0.5	2.02	0.2	95.81	0.29	0.48	0.55
Cheshire East	E06000049	8.09 (7.17, 9.11)	8.40 (7.50, 9.40)	8.31 (7.49, 9.35)	7.54 (6.67, 8.40)	8.27 (7.48, 9.26)	8.04 (7.20, 8.90)	6.85 (6.06, 7.68)	6.96 (6.20, 7.81)	7.10 (6.38, 8.00)	7.21 (6.50, 8.11)	8.48 (7.57, 9.36)	9.07 (8.21, 10.06)	NA ( NA, NA)	NA ( NA, NA)	8.68 (7.89, 9.66)	9.19 (8.29, 10.08)	7.89 (7.11, 8.83)	0	1	I	13.3	14.1	14.5	12.1	12.4	10.7	20	21	23	14	17	18	94.72	0.33	0.95	0.81	2.61	0.59	92.94	0.3	1.21	1.04	4.15	0.37	91.67	0.51	1.34	0.92
Cheshire West and Chester	E06000050	8.23 (7.28, 9.29)	9.58 (8.55, 10.63)	9.10 (8.19, 10.16)	9.60 (8.69, 10.68)	9.60 (8.62, 10.57)	8.83 (8.00, 9.85)	9.04 (8.10, 10.01)	9.75 (8.81, 10.74)	8.13 (7.33, 9.12)	8.23 (7.42, 9.19)	7.54 (6.72, 8.45)	9.03 (8.18, 10.06)	NA ( NA, NA)	NA ( NA, NA)	7.95 (7.04, 8.89)	8.57 (7.72, 9.63)	9.72 (8.69, 10.72)	0.001	0.999	I	16.9	18.1	18.1	16.3	16.6	14.5	45	46	45	41	42	48	95.72	0.2	0.77	0.63	2.29	0.39	94.66	0.3	0.87	0.96	2.78	0.43	93.13	0.46	1.1	0.96
Shropshire	E06000051	11.07 (9.98, 12.44)	9.07 (8.07, 10.37)	10.11 (9.03, 11.47)	9.13 (8.09, 10.49)	9.09 (8.02, 10.29)	8.25 (7.32, 9.47)	9.96 (8.83, 11.20)	8.67 (7.71, 9.93)	7.84 (6.79, 8.88)	8.52 (7.56, 9.67)	8.57 (7.52, 9.66)	8.27 (7.30, 9.44)	8.72 (6.92, 10.43)	NA ( NA, NA)	9.68 (8.65, 10.89)	8.59 (7.61, 9.79)	9.16 (8.16, 10.46)	0.011	0.989	I	16.4	16.7	17.2	13.2	12.8	12	36	36	41	21	20	25	96.19	0.13	0.41	0.44	2	0.84	95.11	0.19	0.52	0.51	2.94	0.72	94.48	0.3	0.66	0.59
Cornwall	E06000052	9.86 (8.86, 10.83)	9.78 (8.88, 10.71)	10.77 (9.91, 11.78)	9.04 (8.20, 9.96)	9.18 (8.33, 10.01)	8.68 (7.91, 9.48)	9.32 (8.56, 10.14)	8.69 (7.96, 9.47)	10.15 (9.39, 10.98)	9.96 (9.20, 10.78)	9.23 (8.48, 10.00)	9.32 (8.59, 10.16)	9.24 (8.52, 10.11)	NA ( NA, NA)	9.57 (8.77, 10.44)	8.81 (8.02, 9.63)	10.10 (9.31, 11.04)	0.003	0.997	I	22.5	23.8	23	18.7	17.7	16.3	73	81	79	56	55	67	96.62	0.09	0.17	0.25	2.04	0.83	95.51	0.1	0.19	0.39	2.85	0.97	94.69	0.07	0.17	0.33
Wiltshire	E06000054	8.41 (7.50, 9.30)	7.74 (6.99, 8.62)	8.89 (8.06, 9.75)	7.83 (7.13, 8.69)	7.46 (6.77, 8.26)	7.55 (6.88, 8.36)	9.16 (8.34, 9.96)	6.98 (6.35, 7.74)	7.99 (7.27, 8.73)	8.08 (7.37, 8.86)	7.89 (7.16, 8.65)	8.59 (7.89, 9.44)	7.88 (6.79, 9.03)	NA ( NA, NA)	9.26 (8.49, 10.13)	8.29 (7.52, 9.09)	7.96 (7.25, 8.79)	0	1	I	12.2	13.5	13.4	11.5	11.4	10.2	16	19	18	10	9	14	94.41	0.59	0.55	0.53	3.06	0.86	92.03	1.21	0.72	0.79	4.25	1.01	90.42	1.74	0.76	0.99
Bedford	E06000055	9.56 ( 8.03, 11.14)	11.82 (10.14, 13.42)	9.33 ( 7.89, 10.83)	9.40 ( 8.01, 10.73)	10.03 ( 8.73, 11.51)	10.25 ( 9.03, 11.70)	8.62 ( 7.56, 10.02)	8.76 ( 7.68, 10.07)	8.16 ( 6.98, 9.29)	9.11 ( 7.89, 10.29)	9.72 ( 8.52, 11.05)	8.82 ( 7.79, 10.17)	8.85 ( 7.40, 11.03)	NA ( NA, NA)	10.07 ( 8.92, 11.45)	8.33 ( 7.29, 9.63)	9.52 ( 8.38, 10.89)	0.027	0.973	I	17.8	19.2	18.9	20.1	18.9	15.1	50	56	54	61	63	54	69.45	4.47	14.55	1.08	9.74	0.71	65.81	5.26	14.87	2.13	11.32	0.61	64.7	5.31	13.89	2.42
Central Bedfordshire	E06000056	8.42 (7.42, 9.64)	7.18 (6.32, 8.33)	8.44 (7.51, 9.63)	8.23 (7.32, 9.33)	7.51 (6.54, 8.44)	6.46 (5.72, 7.42)	8.21 (7.27, 9.20)	7.27 (6.38, 8.15)	7.13 (6.27, 7.97)	8.02 (7.15, 8.97)	6.99 (6.18, 7.88)	7.54 (6.76, 8.55)	8.12 (6.54, 9.65)	NA ( NA, NA)	7.16 (6.33, 8.04)	6.24 (5.48, 7.10)	7.17 (6.37, 8.07)	0	1	I	10.7	12.2	12.2	12.6	13.7	11.4	10	15	14	17	26	22	90.89	1.68	1.13	0.9	5.07	0.34	87.35	2.74	1.5	0.83	7.12	0.46	85.79	2.6	1.94	1.22
Northumberland	E06000057	10.00 ( 9.01, 11.25)	9.85 ( 8.78, 10.91)	10.67 ( 9.54, 11.85)	10.02 ( 8.98, 11.09)	9.42 ( 8.49, 10.56)	9.24 ( 8.26, 10.25)	9.19 ( 8.17, 10.20)	9.54 ( 8.50, 10.55)	9.73 ( 8.77, 10.85)	10.43 ( 9.49, 11.60)	10.75 ( 9.67, 11.86)	8.55 ( 7.65, 9.68)	9.05 ( 7.94, 10.22)	13.89 (12.71, 15.24)	9.19 ( 8.23, 10.39)	11.48 (10.33, 12.66)	9.87 ( 8.78, 11.01)	0.002	0.998	I	20.2	20.5	22.1	18.4	18.6	17.4	60	61	71	53	61	73	96.78	0.06	0.95	0.54	1.44	0.24	95.99	0.1	1.12	0.71	1.91	0.17	95.33	0.13	0.73	0.85
Bolton	E08000001	9.51 ( 8.51, 10.60)	8.95 ( 8.07, 10.04)	9.62 ( 8.63, 10.64)	8.87 ( 8.01, 9.96)	NA ( NA, NA)	7.85 ( 6.97, 8.71)	9.54 ( 8.70, 10.57)	8.34 ( 7.53, 9.30)	9.76 ( 8.81, 10.69)	10.39 ( 9.46, 11.36)	9.91 ( 9.05, 10.95)	10.31 ( 9.36, 11.28)	NA ( NA, NA)	NA ( NA, NA)	10.20 ( 9.26, 11.29)	11.03 (10.04, 12.18)	9.86 ( 8.84, 10.83)	0	1	I	30.5	28.4	30.7	25.1	23.1	21.9	120	111	124	90	91	110	71.67	2.49	20.32	1.14	4.02	0.36	66.11	4.68	20.91	1.74	6.19	0.36	60.71	6.47	23.32	2.21
Bury	E08000002	8.31 ( 7.13, 9.64)	8.52 ( 7.38, 9.84)	8.14 ( 7.08, 9.55)	8.78 ( 7.70, 10.09)	9.40 ( 8.25, 10.70)	7.83 ( 6.76, 8.96)	8.10 ( 6.97, 9.19)	7.73 ( 6.74, 8.92)	8.79 ( 7.68, 9.95)	10.58 ( 9.37, 11.82)	8.02 ( 6.95, 9.13)	9.62 ( 8.42, 10.86)	NA ( NA, NA)	15.64 (14.06, 17.28)	9.45 ( 8.29, 10.85)	9.18 ( 7.97, 10.42)	8.85 ( 7.74, 10.21)	0	1	I	22.2	21.8	23.7	18.5	18.4	16.9	70	68	82	54	60	71	81.48	1.37	10.37	1.44	4.52	0.81	78.09	1.91	11.79	2.09	5.14	0.98	75.46	2.25	12.14	2.96
Manchester	E08000003	11.47 (10.58, 12.48)	12.47 (11.61, 13.48)	12.40 (11.50, 13.29)	11.20 (10.40, 12.04)	11.27 (10.49, 12.11)	12.38 (11.57, 13.23)	11.68 (10.89, 12.49)	10.83 (10.09, 11.65)	11.34 (10.63, 12.15)	11.72 (10.96, 12.51)	12.01 (11.26, 12.79)	11.97 (11.17, 12.76)	11.88 (11.09, 12.66)	NA ( NA, NA)	12.02 (11.20, 12.84)	11.67 (10.83, 12.49)	10.38 ( 9.62, 11.15)	0.373	0.627	I	41.1	40.5	40	43.5	34.3	29.7	147	146	145	145	146	144	52.41	13.35	18.57	2.45	12.42	0.8	44.17	16.81	19.69	3.21	15.44	0.68	41.21	17.34	19.61	3.65
Oldham	E08000004	11.39 (10.30, 12.75)	9.23 ( 8.12, 10.30)	10.33 ( 9.28, 11.49)	9.81 ( 8.75, 10.90)	10.37 ( 9.35, 11.56)	10.15 ( 9.09, 11.23)	11.34 (10.35, 12.56)	9.66 ( 8.74, 10.83)	9.18 ( 8.20, 10.19)	10.17 ( 9.16, 11.37)	10.98 ( 9.85, 12.08)	10.67 ( 9.60, 11.79)	11.73 ( 9.85, 13.87)	NA ( NA, NA)	10.33 ( 9.33, 11.57)	9.22 ( 8.25, 10.39)	10.98 ( 9.84, 12.10)	0.008	0.992	I	30.4	30.3	33.2	30.1	26	23.3	119	123	135	116	111	122	61.93	1.28	31.73	0.64	3.46	0.94	57.33	2.16	33.27	1.13	5.39	0.71	53.46	4.02	33.32	1.51
Rochdale	E08000005	11.32 (10.02, 12.58)	10.10 ( 9.01, 11.41)	8.89 ( 7.85, 10.07)	11.43 (10.30, 12.74)	10.45 ( 9.29, 11.56)	8.80 ( 7.78, 9.86)	9.81 ( 8.82, 10.99)	9.12 ( 8.11, 10.25)	9.91 ( 8.85, 11.01)	10.67 ( 9.68, 11.88)	10.23 ( 9.17, 11.34)	11.45 (10.28, 12.58)	10.87 ( 9.38, 12.41)	NA ( NA, NA)	12.16 (11.06, 13.42)	10.39 ( 9.34, 11.61)	11.70 (10.57, 12.94)	0	1	I	33.9	33.7	34.4	29.5	26.6	23.5	130	136	137	113	115	123	69.4	2.17	23.71	0.9	3.17	0.66	66.12	3.21	24.08	1.19	4.93	0.46	62.8	4.24	23.69	2.04
Salford	E08000006	9.78 ( 8.48, 11.05)	9.25 ( 8.22, 10.62)	9.65 ( 8.51, 10.85)	9.86 ( 8.82, 11.17)	10.74 ( 9.71, 12.05)	9.42 ( 8.37, 10.51)	9.66 ( 8.60, 10.75)	9.52 ( 8.60, 10.69)	10.17 ( 9.17, 11.29)	11.31 (10.18, 12.41)	10.98 ( 9.92, 12.14)	11.28 (10.18, 12.47)	11.39 (10.06, 12.83)	NA ( NA, NA)	11.40 (10.35, 12.67)	10.83 ( 9.75, 11.99)	10.37 ( 9.29, 11.49)	0	1	I	34.7	33	34.2	32.2	27.8	24.1	134	131	136	122	123	127	86.41	2.94	2.11	0.65	7.18	0.71	80.22	5.09	2.53	0.8	10.6	0.76	76.1	6.55	2.55	0.9
Stockport	E08000007	7.01 (5.96, 8.02)	6.11 (5.29, 7.13)	7.86 (6.89, 8.88)	7.69 (6.69, 8.66)	8.22 (7.35, 9.33)	7.70 (6.75, 8.62)	8.12 (7.23, 9.13)	7.21 (6.36, 8.16)	8.65 (7.80, 9.70)	9.27 (8.41, 10.34)	8.73 (7.82, 9.73)	9.19 (8.31, 10.29)	9.48 (8.10, 11.04)	NA ( NA, NA)	7.70 (6.87, 8.77)	7.61 (6.81, 8.63)	9.00 (8.05, 10.06)	0	1	I	18.9	19.1	20.8	15.6	15.8	14.6	55	55	64	36	38	49	87.88	0.71	4.93	1.59	4.32	0.56	85.12	1.12	5.19	1.96	6.05	0.56	82.82	1.29	6.3	1.9
Tameside	E08000008	9.61 ( 8.44, 11.01)	11.85 (10.53, 13.11)	10.39 ( 9.16, 11.57)	9.11 ( 8.14, 10.37)	9.33 ( 8.25, 10.45)	9.41 ( 8.43, 10.59)	10.78 ( 9.72, 12.01)	9.93 ( 8.86, 10.97)	9.71 ( 8.69, 10.83)	11.00 ( 9.93, 12.17)	9.81 ( 8.81, 10.97)	10.36 ( 9.22, 11.47)	11.93 (10.07, 13.91)	NA ( NA, NA)	11.57 (10.44, 13.00)	10.38 ( 9.28, 11.80)	10.62 ( 9.37, 11.82)	0.001	0.999	I	29.6	29.4	31.4	24.8	24.6	22.3	115	117	127	89	102	114	85.31	0.98	9.49	0.87	3.02	0.34	81.49	1.83	9.94	1.32	4.94	0.49	78.87	2.4	10.08	1.56
Trafford	E08000009	10.69 (9.57, 12.14)	8.58 (7.51, 9.76)	7.88 (6.84, 8.96)	7.54 (6.57, 8.63)	8.33 (7.37, 9.51)	7.20 (6.24, 8.21)	7.88 (6.96, 8.99)	8.15 (7.26, 9.31)	7.17 (6.28, 8.15)	7.56 (6.65, 8.57)	7.78 (6.87, 8.87)	7.64 (6.73, 8.72)	7.23 (6.29, 8.22)	NA ( NA, NA)	6.65 (5.81, 7.69)	6.54 (5.67, 7.54)	7.27 (6.26, 8.27)	0.002	0.998	I	17	15.4	16.1	16.1	14.3	11.7	47	31	33	39	29	23	77.67	3.56	8.87	2.22	6.47	1.21	72.19	3.65	10.48	3.82	8.43	1.43	68.15	3.59	11.87	4.38
Wigan	E08000010	9.71 ( 8.72, 10.81)	9.26 ( 8.28, 10.28)	9.70 ( 8.72, 10.69)	10.45 ( 9.47, 11.51)	8.70 ( 7.73, 9.64)	8.37 ( 7.51, 9.32)	11.39 (10.44, 12.52)	10.89 ( 9.94, 11.91)	10.51 ( 9.64, 11.56)	9.64 ( 8.74, 10.61)	11.05 (10.05, 12.09)	10.70 ( 9.72, 11.76)	10.86 ( 9.81, 11.86)	NA ( NA, NA)	10.66 ( 9.68, 11.86)	11.48 (10.50, 12.66)	10.16 ( 9.22, 11.32)	0	1	I	26	24.9	25.7	19.9	20.2	17.4	99	88	93	59	70	73	95.66	0.6	0.66	0.52	2.26	0.3	94.22	0.97	0.75	0.67	2.85	0.54	92.2	1.41	0.81	1.03
Knowsley	E08000011	12.05 (10.46, 13.58)	11.50 (10.14, 13.32)	11.53 (10.12, 13.13)	9.92 ( 8.58, 11.33)	11.82 (10.28, 13.31)	11.29 ( 9.87, 12.78)	10.80 ( 9.56, 12.44)	11.11 ( 9.77, 12.71)	13.78 (12.24, 15.37)	12.70 (11.32, 14.32)	14.40 (12.82, 16.06)	14.08 (12.66, 15.91)	13.78 (12.06, 16.12)	NA ( NA, NA)	12.66 (11.19, 14.15)	14.14 (12.66, 15.79)	13.62 (12.17, 15.22)	0	1	I	41	41.4	43	35	33.7	30.3	146	149	149	128	144	148	95.41	0.52	0.57	0.63	1.51	1.37	94.29	0.64	0.97	1.2	2.21	0.69	93.8	0.78	0.77	0.88
Liverpool	E08000012	11.97 (10.99, 13.03)	10.87 ( 9.93, 11.82)	12.29 (11.36, 13.34)	12.16 (11.23, 13.16)	12.36 (11.41, 13.31)	13.26 (12.35, 14.27)	11.11 (10.27, 12.07)	11.75 (10.89, 12.71)	12.13 (11.29, 13.11)	12.54 (11.70, 13.50)	11.83 (10.92, 12.72)	13.06 (12.16, 13.98)	11.59 (10.40, 13.01)	NA ( NA, NA)	12.31 (11.44, 13.23)	12.22 (11.34, 13.11)	11.78 (10.91, 12.67)	0.073	0.927	I	43.5	41.1	42.4	37.6	33.4	29.9	150	147	148	138	143	147	85.58	3.81	1.8	1.54	7.17	0.11	80.81	4.58	2.34	3.06	8.98	0.23	77.82	5.06	2.63	3.55
St. Helens	E08000013	13.11 (11.65, 14.82)	13.02 (11.53, 14.63)	12.25 (10.80, 13.88)	9.94 ( 8.74, 11.55)	8.06 ( 6.89, 9.40)	10.25 ( 8.99, 11.65)	12.11 (10.83, 13.75)	10.70 ( 9.44, 12.21)	12.44 (11.07, 14.02)	11.43 (10.14, 12.86)	13.11 (11.77, 14.69)	11.57 (10.27, 13.11)	12.13 (10.58, 14.06)	NA ( NA, NA)	12.86 (11.44, 14.45)	11.38 (10.08, 12.96)	11.11 ( 9.75, 12.61)	0.064	0.936	I	28.4	29.8	31.5	25.3	26.3	23.7	108	121	129	91	113	124	97.05	0.1	0.39	0.62	1.48	0.35	96.19	0.17	0.3	0.94	2.02	0.38	95.23	0.45	0.26	1.21
Sefton	E08000014	11.41 (10.21, 12.72)	9.40 ( 8.31, 10.52)	10.35 ( 9.27, 11.64)	10.44 ( 9.35, 11.65)	9.50 ( 8.40, 10.62)	10.17 ( 9.12, 11.40)	10.41 ( 9.31, 11.57)	9.98 ( 8.93, 11.15)	9.25 ( 8.31, 10.42)	10.41 ( 9.30, 11.55)	9.72 ( 8.75, 10.94)	10.96 ( 9.80, 12.06)	10.00 ( 8.20, 12.12)	NA ( NA, NA)	11.33 (10.21, 12.59)	10.27 ( 9.24, 11.56)	10.91 ( 9.84, 12.18)	0.002	0.998	I	24.2	25.7	27	20.4	21.1	18.8	83	91	106	62	77	84	96.48	0.34	0.38	0.51	2.06	0.24	95.36	0.31	0.49	0.81	2.69	0.34	93.69	0.45	0.43	1
Wirral	E08000015	9.55 (8.62, 10.70)	9.62 (8.67, 10.68)	10.61 (9.67, 11.76)	9.29 (8.42, 10.35)	9.68 (8.80, 10.74)	8.43 (7.53, 9.35)	9.24 (8.32, 10.20)	9.29 (8.44, 10.34)	8.33 (7.48, 9.26)	10.73 (9.81, 11.78)	9.99 (9.04, 11.01)	10.17 (9.25, 11.24)	9.54 (8.24, 11.33)	NA ( NA, NA)	10.77 (9.71, 11.91)	8.71 (7.73, 9.67)	9.37 (8.42, 10.46)	0.001	0.999	I	26.8	26.9	29.6	25.4	24.1	21.8	103	98	118	94	98	107	95.1	0.23	1.09	0.97	2.16	0.45	93.86	0.33	1.55	1.18	2.77	0.31	93.06	0.33	1.53	1.21
Barnsley	E08000016	10.51 ( 9.24, 11.83)	9.69 ( 8.46, 10.88)	7.83 ( 6.88, 9.10)	8.06 ( 7.07, 9.25)	7.87 ( 6.83, 8.86)	9.65 ( 8.62, 10.85)	8.79 ( 7.81, 9.96)	7.56 ( 6.59, 8.76)	9.51 ( 8.51, 10.63)	7.84 ( 6.98, 8.93)	8.06 ( 7.05, 9.06)	9.17 ( 8.08, 10.24)	8.62 ( 7.35, 10.09)	NA ( NA, NA)	11.57 (10.35, 12.83)	9.82 ( 8.71, 11.05)	11.20 (10.00, 12.41)	0	1	I	28.6	29.6	29.9	24.2	24.9	22.5	110	119	121	84	106	116	96.98	0.52	0.25	0.07	1.97	0.21	95.44	0.68	0.47	0.24	2.87	0.31	95.08	0.64	0.45	0.29
Doncaster	E08000017	11.56 (10.48, 12.78)	NA ( NA, NA)	10.20 ( 9.18, 11.25)	10.71 ( 9.71, 11.80)	10.22 ( 9.21, 11.25)	9.00 ( 8.10, 9.98)	9.96 ( 8.99, 10.95)	9.53 ( 8.58, 10.52)	10.53 ( 9.55, 11.54)	9.87 ( 8.98, 10.96)	10.85 ( 9.81, 11.84)	11.40 (10.41, 12.53)	12.32 (11.30, 13.49)	NA ( NA, NA)	12.87 (11.79, 14.05)	11.21 (10.19, 12.32)	12.07 (11.02, 13.23)	0	1	I	29.8	29.1	30.3	24.3	24.8	22.7	118	116	122	85	104	118	92.36	0.94	1.88	0.89	3.35	0.57	90.39	1.16	1.88	1.46	4.7	0.41	89.63	1.2	1.81	1.65
Rotherham	E08000018	12.26 (10.96, 13.49)	10.02 ( 8.88, 11.14)	NA ( NA, NA)	8.25 ( 7.37, 9.38)	6.79 ( 5.92, 7.71)	9.49 ( 8.50, 10.54)	9.81 ( 8.77, 10.86)	9.91 ( 8.88, 10.92)	10.30 ( 9.26, 11.37)	11.46 (10.44, 12.64)	11.29 (10.24, 12.43)	10.25 ( 9.18, 11.34)	12.57 (11.00, 14.10)	NA ( NA, NA)	11.97 (10.81, 13.11)	9.64 ( 8.65, 10.80)	11.74 (10.68, 13.07)	0	1	I	28.1	28.3	29.6	23.5	24.3	22.1	106	110	116	83	100	112	88.46	0.79	6.85	0.37	3.31	0.23	84.92	1.39	7.12	0.81	5.5	0.26	84.13	1.6	6.9	1.12
Sheffield	E08000019	8.03 ( 7.27, 8.82)	9.40 ( 8.59, 10.17)	9.26 ( 8.50, 10.05)	10.00 ( 9.21, 10.77)	8.61 ( 7.95, 9.39)	8.41 ( 7.72, 9.12)	8.36 ( 7.72, 9.11)	8.29 ( 7.64, 9.02)	9.71 ( 8.99, 10.45)	9.62 ( 8.93, 10.36)	9.86 ( 9.17, 10.65)	10.47 ( 9.76, 11.29)	11.22 (10.32, 12.13)	NA ( NA, NA)	11.03 (10.25, 11.83)	10.42 ( 9.66, 11.20)	11.17 (10.40, 12.02)	0	1	I	27.4	27.6	27.1	25.3	23.5	21.9	104	103	107	93	93	110	75.01	4.63	9.88	1.64	8.47	0.37	69.26	5.29	10.1	2.48	12.37	0.5	65.96	6.17	9.69	3.33
Newcastle upon Tyne	E08000021	10.89 ( 9.74, 12.15)	12.23 (11.01, 13.57)	11.48 (10.27, 12.67)	10.65 ( 9.52, 11.82)	14.51 (13.30, 15.88)	12.33 (11.17, 13.52)	11.66 (10.50, 12.78)	9.92 ( 8.95, 11.05)	10.46 ( 9.52, 11.63)	11.88 (10.85, 13.13)	11.88 (10.73, 12.99)	12.94 (11.84, 14.24)	11.58 (10.45, 12.80)	NA ( NA, NA)	12.46 (11.27, 13.66)	13.55 (12.36, 14.90)	10.23 ( 9.14, 11.37)	0.056	0.944	I	29.7	28.3	29.8	32.4	27.3	24.7	117	109	119	123	121	132	79.77	2.64	9.03	2.68	5.6	0.27	72.78	4.44	10.71	4.06	7.73	0.28	69.14	5.52	10.69	4.17
North Tyneside	E08000022	8.72 ( 7.45, 9.95)	10.35 ( 9.19, 11.89)	9.34 ( 8.24, 10.69)	10.60 ( 9.30, 11.83)	10.28 ( 9.03, 11.60)	11.43 (10.23, 12.85)	9.28 ( 8.13, 10.55)	8.81 ( 7.68, 10.01)	9.69 ( 8.45, 10.88)	9.66 ( 8.59, 11.06)	9.84 ( 8.65, 11.15)	10.82 ( 9.57, 12.10)	10.99 ( 9.79, 12.39)	NA ( NA, NA)	10.61 ( 9.37, 12.00)	8.06 ( 7.08, 9.39)	8.66 ( 7.47, 9.81)	0.012	0.988	I	22.2	21.3	22.3	21	20.4	17.9	71	64	74	67	72	76	94.71	0.6	1.48	1.23	1.89	0.09	93.02	0.99	1.66	1.2	2.94	0.18	92.58	0.76	1.48	1.48
South Tyneside	E08000023	10.54 ( 8.95, 12.07)	9.15 ( 7.82, 10.83)	11.03 ( 9.36, 12.62)	10.17 ( 8.80, 11.90)	12.58 (10.95, 14.24)	10.54 ( 9.23, 12.29)	10.43 ( 9.03, 11.99)	11.08 ( 9.70, 12.76)	11.46 ( 9.88, 12.97)	11.21 ( 9.84, 12.85)	10.43 ( 8.97, 11.94)	10.56 ( 9.21, 12.22)	9.69 ( 8.40, 11.47)	16.09 (14.47, 18.10)	10.46 ( 9.09, 12.18)	12.38 (10.77, 14.02)	10.49 ( 9.10, 12.18)	0.004	0.996	I	28.4	30.6	31.5	27.7	28.2	26.7	107	125	128	106	124	138	91.68	0.3	3.52	0.71	1.89	1.9	91.57	0.52	3.48	0.49	2.56	1.39	91.02	0.7	3.18	0.47
Sunderland	E08000024	10.23 ( 9.16, 11.41)	10.78 ( 9.67, 12.01)	11.36 (10.15, 12.52)	10.17 ( 9.10, 11.28)	11.13 (10.01, 12.22)	10.46 ( 9.46, 11.63)	11.19 (10.05, 12.30)	10.47 ( 9.44, 11.60)	11.45 (10.31, 12.55)	9.92 ( 8.99, 11.08)	11.38 (10.33, 12.67)	11.40 (10.36, 12.70)	10.10 ( 9.02, 11.22)	NA ( NA, NA)	12.48 (11.25, 13.67)	11.23 (10.19, 12.52)	10.42 ( 9.29, 11.57)	0.004	0.996	I	29.5	29.7	30.6	26.3	26.2	24.3	113	120	123	98	112	130	94.62	0.44	2.9	0.86	0.95	0.24	93.11	0.59	3.1	1.4	1.64	0.15	92.07	0.8	3	1.35
Birmingham	E08000025	10.61 (10.06, 11.17)	10.77 (10.23, 11.32)	11.12 (10.60, 11.67)	10.88 (10.35, 11.41)	11.88 (11.37, 12.44)	11.23 (10.74, 11.75)	11.21 (10.73, 11.74)	11.17 (10.68, 11.68)	11.39 (10.90, 11.87)	11.52 (11.03, 12.02)	11.29 (10.80, 11.79)	11.39 (10.89, 11.89)	10.93 (10.31, 11.62)	NA ( NA, NA)	12.19 (11.65, 12.72)	10.21 ( 9.71, 10.71)	11.37 (10.85, 11.91)	0.018	0.982	I	37.5	37.8	38.1	37.4	30.5	27.6	142	144	144	137	136	142	40.29	11.43	35.91	1.8	9.76	0.8	36.38	12.32	35.06	1.75	13.29	1.2	35.11	12.03	33.6	2.01
Coventry	E08000026	10.91 ( 9.81, 12.05)	10.47 ( 9.45, 11.54)	10.31 ( 9.40, 11.40)	10.65 ( 9.76, 11.74)	11.17 (10.25, 12.21)	8.68 ( 7.86, 9.56)	11.31 (10.36, 12.29)	9.93 ( 9.05, 10.83)	9.39 ( 8.59, 10.32)	10.16 ( 9.28, 11.05)	10.50 ( 9.59, 11.42)	10.29 ( 9.36, 11.20)	11.71 (10.77, 12.77)	15.25 (14.05, 16.45)	10.39 ( 9.43, 11.39)	9.77 ( 8.90, 10.78)	10.06 ( 9.14, 10.97)	0.046	0.954	I	28.4	28.1	25.6	28.3	25.3	21.8	109	108	91	108	110	107	65.62	7.58	16.15	3.31	7	0.33	59.34	11.16	15.36	4.47	9.18	0.49	56.92	11.9	15.17	5.15
Dudley	E08000027	11.26 (10.29, 12.46)	9.31 ( 8.32, 10.29)	10.23 ( 9.27, 11.30)	10.85 ( 9.91, 11.99)	11.27 (10.20, 12.31)	10.15 ( 9.16, 11.13)	11.63 (10.61, 12.73)	11.98 (10.99, 13.08)	11.80 (10.85, 12.94)	11.62 (10.66, 12.73)	10.29 ( 9.34, 11.27)	10.36 ( 9.38, 11.32)	12.32 (10.96, 13.82)	NA ( NA, NA)	10.97 ( 9.94, 11.98)	11.50 (10.49, 12.59)	10.20 ( 9.17, 11.19)	0.011	0.989	I	23.2	23	24.1	23	22	20.6	77	74	84	78	81	99	82.58	1.88	8.72	0.55	5.89	0.38	78.9	2.21	10.08	0.79	7.63	0.39	76.58	2.51	10.07	1.05
Sandwell	E08000028	11.22 (10.20, 12.46)	12.77 (11.74, 13.87)	11.70 (10.69, 12.70)	11.21 (10.25, 12.19)	11.21 (10.22, 12.16)	10.91 (10.06, 11.89)	11.26 (10.32, 12.16)	11.17 (10.24, 12.08)	11.92 (11.00, 12.85)	12.13 (11.20, 13.04)	12.82 (11.87, 13.74)	13.01 (12.00, 13.99)	12.78 (11.76, 13.83)	NA ( NA, NA)	14.88 (13.84, 15.99)	11.74 (10.84, 12.81)	13.42 (12.44, 14.52)	0	1	I	37	34.6	34.9	33.1	29.9	26.3	140	139	140	125	133	136	57.43	6.56	25.12	1.94	8.23	0.72	51.15	9.19	25.16	3.4	10.4	0.71	47.29	9.45	26.03	4.16
Solihull	E08000029	8.71 (7.38, 9.98)	8.97 (7.66, 10.22)	7.99 (6.77, 9.17)	7.71 (6.59, 8.89)	7.13 (6.16, 8.33)	7.83 (6.74, 9.00)	9.00 (7.86, 10.31)	7.52 (6.50, 8.68)	7.88 (6.81, 8.92)	6.84 (5.96, 7.92)	6.91 (6.05, 8.07)	8.23 (7.14, 9.29)	8.76 (7.61, 9.89)	NA ( NA, NA)	9.58 (8.40, 10.89)	8.42 (7.44, 9.71)	8.99 (7.84, 10.19)	0	1	I	16.4	17.2	17.4	15.9	16.4	14.8	38	39	43	38	41	51	83.06	1.51	7.49	1.14	6.33	0.48	78.28	1.73	9.6	1.51	8.18	0.69	75.27	1.47	11.1	1.9
Walsall	E08000030	8.96 ( 8.02, 10.06)	9.37 ( 8.46, 10.50)	10.80 ( 9.70, 11.85)	10.22 ( 9.19, 11.22)	11.28 (10.28, 12.43)	11.48 (10.44, 12.56)	10.97 (10.01, 12.08)	11.58 (10.60, 12.70)	11.29 (10.34, 12.37)	12.60 (11.57, 13.69)	11.63 (10.60, 12.65)	12.42 (11.42, 13.53)	13.46 (11.93, 15.00)	NA ( NA, NA)	12.81 (11.79, 14.05)	11.43 (10.47, 12.60)	12.79 (11.69, 13.92)	0	1	I	31.2	30.4	31.6	29.9	28.4	26.1	123	124	130	115	125	135	69.66	2.6	21.35	0.87	5.22	0.31	64.68	3.77	22.14	1.78	7.32	0.3	61.99	5.11	21.54	1.78
Wolverhampton	E08000031	11.79 (10.58, 13.23)	11.30 (10.18, 12.62)	12.30 (11.09, 13.52)	12.46 (11.23, 13.66)	13.13 (11.91, 14.33)	12.58 (11.51, 13.89)	12.52 (11.45, 13.81)	12.24 (11.19, 13.50)	12.32 (11.17, 13.44)	13.45 (12.36, 14.75)	12.73 (11.67, 13.96)	13.58 (12.41, 14.72)	14.07 (12.60, 15.68)	NA ( NA, NA)	14.22 (13.07, 15.46)	12.65 (11.51, 13.76)	13.27 (12.11, 14.41)	0.004	0.996	I	34.4	33.2	32.1	33.4	31.3	27.1	132	135	132	126	139	139	58.07	8.61	20.56	1.13	11.2	0.43	54.08	10.36	19	2.56	13.51	0.49	50.54	10.6	19.45	3.87
Bradford	E08000032	10.57 ( 9.81, 11.35)	9.94 ( 9.25, 10.72)	9.26 ( 8.58, 9.99)	9.40 ( 8.74, 10.11)	10.30 ( 9.60, 11.02)	9.81 ( 9.16, 10.57)	9.76 ( 9.04, 10.50)	8.56 ( 7.95, 9.28)	9.55 ( 8.92, 10.29)	10.33 ( 9.68, 11.06)	11.12 (10.39, 11.83)	9.86 ( 9.13, 10.57)	10.81 ( 9.97, 11.72)	NA ( NA, NA)	11.41 (10.70, 12.24)	9.70 ( 8.95, 10.47)	10.79 (10.08, 11.57)	0	1	I	32.6	33.2	34.7	29.3	24.9	22.5	127	133	139	112	106	116	50.48	1.26	41.19	1.81	5.02	0.22	48.4	1.27	41.23	0.96	7.7	0.44	47.5	1.6	40.26	1
Calderdale	E08000033	7.32 (6.21, 8.51)	7.96 (6.97, 9.28)	8.00 (6.98, 9.16)	7.87 (6.93, 9.09)	8.94 (7.85, 10.16)	8.28 (7.25, 9.46)	9.43 (8.28, 10.54)	8.33 (7.38, 9.50)	8.89 (7.84, 10.06)	8.96 (7.90, 10.06)	10.28 (9.19, 11.59)	9.74 (8.54, 10.88)	9.71 (8.47, 11.02)	NA ( NA, NA)	6.83 (5.78, 7.84)	8.95 (7.82, 10.15)	9.35 (8.09, 10.59)	0	1	I	23.2	24.6	26.4	21.1	21.4	19.6	76	85	99	69	78	89	80.73	0.61	14.38	0.61	3.2	0.47	78.21	0.6	15.17	0.92	4.71	0.38	76.9	0.71	15.67	1.26
Kirklees	E08000034	9.52 ( 8.76, 10.44)	9.18 ( 8.41, 10.02)	8.57 ( 7.86, 9.44)	8.71 ( 8.00, 9.55)	9.16 ( 8.43, 10.00)	9.22 ( 8.47, 10.01)	9.00 ( 8.28, 9.81)	10.45 ( 9.67, 11.29)	8.93 ( 8.21, 9.70)	9.88 ( 9.15, 10.75)	9.38 ( 8.60, 10.15)	10.30 ( 9.52, 11.17)	10.32 ( 9.27, 11.46)	NA ( NA, NA)	11.47 (10.57, 12.34)	10.93 (10.08, 11.84)	11.54 (10.65, 12.45)	0	1	I	25.2	24	25.2	21.7	19.2	17.7	89	82	87	71	64	75	65.18	1.87	25.67	0.86	6.1	0.33	62.99	1.96	25.63	1.48	7.35	0.59	60.89	1.97	25.87	2.06
Leeds	E08000035	8.44 ( 7.80, 9.09)	10.31 ( 9.62, 11.00)	10.09 ( 9.48, 10.80)	9.58 ( 8.94, 10.22)	9.35 ( 8.73, 9.97)	8.68 ( 8.13, 9.32)	9.46 ( 8.87, 10.08)	8.87 ( 8.29, 9.44)	8.70 ( 8.16, 9.29)	8.44 ( 7.92, 9.04)	9.49 ( 8.90, 10.10)	9.85 ( 9.24, 10.47)	10.09 ( 9.31, 10.89)	14.88 (14.12, 15.62)	9.90 ( 9.32, 10.55)	9.44 ( 8.81, 10.06)	9.12 ( 8.50, 9.72)	0.001	0.999	I	25.8	26.6	27.3	22.4	22.5	20.3	96	94	108	75	85	95	76.65	4.54	9.88	1.92	6.41	0.61	71.89	6.57	9.95	2.58	8.44	0.57	68.95	7.59	9.73	2.79
Wakefield	E08000036	10.46 ( 9.40, 11.61)	9.71 ( 8.77, 10.81)	10.09 ( 9.18, 11.22)	9.30 ( 8.44, 10.39)	9.10 ( 8.20, 10.09)	9.35 ( 8.41, 10.43)	9.30 ( 8.33, 10.25)	8.26 ( 7.48, 9.22)	9.07 ( 8.25, 10.07)	11.17 (10.20, 12.17)	10.49 ( 9.62, 11.49)	11.44 (10.47, 12.44)	9.89 ( 8.74, 11.25)	16.50 (15.28, 17.70)	11.43 (10.39, 12.44)	10.32 ( 9.34, 11.28)	11.92 (10.88, 12.98)	0	1	I	25.9	26.9	27.3	21.8	22.4	19.7	97	98	109	73	84	91	92.53	0.71	3.58	0.43	2.61	0.15	90.52	0.99	3.92	0.61	3.91	0.05	88.64	1.59	3.7	0.65
Gateshead	E08000037	12.05 (10.54, 13.52)	9.09 ( 7.77, 10.37)	9.60 ( 8.37, 11.26)	9.21 ( 7.95, 10.54)	9.95 ( 8.67, 11.40)	8.75 ( 7.54, 10.01)	10.54 ( 9.27, 11.87)	9.64 ( 8.32, 10.92)	10.42 ( 9.10, 11.67)	9.62 ( 8.36, 10.96)	9.60 ( 8.47, 11.07)	12.18 (10.68, 13.59)	12.99 (10.74, 15.15)	NA ( NA, NA)	12.34 (10.98, 13.94)	10.24 ( 8.90, 11.65)	10.78 ( 9.45, 12.27)	0	1	I	29.5	25.9	28.2	25.7	22.7	20.4	114	93	115	95	88	97	94.66	0.79	1.29	0.46	1.76	1.04	93.14	1.33	1.21	1.06	2.88	0.39	90.13	1.68	1.42	1.21
Barking and Dagenham	E09000002	13.68 (12.19, 15.11)	12.50 (11.22, 13.91)	14.49 (13.17, 15.76)	13.88 (12.71, 15.17)	13.45 (12.37, 14.72)	13.22 (12.14, 14.39)	14.14 (13.05, 15.41)	13.47 (12.32, 14.60)	13.76 (12.64, 14.90)	13.09 (12.06, 14.24)	12.97 (11.89, 14.13)	13.16 (12.07, 14.31)	12.87 (11.49, 14.27)	NA ( NA, NA)	14.77 (13.65, 16.05)	12.75 (11.64, 13.92)	12.40 (11.37, 13.66)	0.8	0.2	II	34.2	34.6	32.8	40.4	31.9	23.8	131	140	134	144	140	125	48.53	27.11	12.75	2.57	8.76	0.27	38.88	31.05	16.16	3.04	10.47	0.4	36.19	26.19	22.14	3.73
Barnet	E09000003	8.40 (7.51, 9.47)	9.37 (8.39, 10.43)	10.18 (9.28, 11.28)	9.55 (8.56, 10.56)	9.40 (8.46, 10.42)	10.21 (9.23, 11.16)	9.13 (8.23, 10.04)	8.65 (7.86, 9.62)	8.14 (7.37, 9.03)	9.17 (8.32, 10.05)	8.34 (7.59, 9.27)	8.18 (7.44, 9.11)	7.70 (6.85, 8.53)	NA ( NA, NA)	8.58 (7.79, 9.56)	7.71 (6.90, 8.55)	8.40 (7.58, 9.36)	0.013	0.987	I	16.6	17.8	16.1	23.2	17.5	12.6	43	42	34	80	52	33	53.74	13.94	7.73	5.39	17.98	1.21	53.16	12.05	6.45	5.48	20.64	2.21	54.59	10.07	6.16	6.08
Bexley	E09000004	9.22 ( 8.14, 10.65)	10.50 ( 9.29, 11.86)	11.58 (10.27, 12.83)	11.28 (10.04, 12.47)	10.68 ( 9.61, 11.87)	12.62 (11.44, 13.77)	11.28 (10.24, 12.54)	10.41 ( 9.35, 11.51)	10.99 ( 9.95, 12.13)	12.34 (11.17, 13.47)	10.60 ( 9.56, 11.79)	10.92 ( 9.81, 12.06)	9.86 ( 8.65, 11.15)	NA ( NA, NA)	10.77 ( 9.77, 12.02)	9.46 ( 8.40, 10.55)	9.81 ( 8.81, 10.98)	0.094	0.906	I	16.7	16.2	16.3	19.5	19.4	16	44	34	35	58	66	63	74.49	13.29	3.53	2.22	5.91	0.57	66.75	17.14	4.5	3.06	7.99	0.57	63.26	15.63	6.22	4.03
Brent	E09000005	10.75 ( 9.75, 12.00)	11.51 (10.44, 12.74)	11.38 (10.28, 12.51)	11.41 (10.32, 12.52)	11.61 (10.63, 12.74)	11.17 (10.15, 12.22)	13.61 (12.55, 14.74)	10.50 ( 9.59, 11.54)	10.60 ( 9.62, 11.57)	13.21 (12.24, 14.36)	13.87 (12.84, 15.06)	12.53 (11.50, 13.63)	11.13 (10.16, 12.24)	NA ( NA, NA)	9.99 ( 9.08, 11.10)	8.90 ( 7.98, 9.92)	9.65 ( 8.74, 10.78)	0.493	0.507	I	30.5	26.7	25.6	39.3	26.5	18.2	121	96	90	141	114	78	23.49	30.14	20.16	8.8	16.82	0.59	26.4	25.6	20.75	8.43	18.31	0.51	28.37	21.01	22.52	7.57
Bromley	E09000006	7.25 (6.31, 8.17)	7.41 (6.57, 8.42)	8.00 (7.13, 9.04)	7.80 (6.92, 8.79)	7.49 (6.66, 8.47)	7.67 (6.90, 8.65)	8.15 (7.30, 9.08)	7.65 (6.88, 8.57)	7.99 (7.20, 8.93)	7.58 (6.79, 8.47)	8.17 (7.33, 9.10)	8.00 (7.16, 8.93)	7.59 (6.55, 8.78)	NA ( NA, NA)	9.45 (8.55, 10.56)	7.68 (6.79, 8.56)	7.40 (6.56, 8.32)	0	1	I	14.9	15.2	14.2	17.5	16.6	13.1	27	29	21	47	42	36	75.78	7.75	2.3	2.22	9.62	2.33	71.78	9	2.71	2.88	11.85	1.78	67.31	9.17	4.22	3.53
Camden	E09000007	9.43 ( 7.92, 10.88)	11.90 (10.25, 13.45)	11.61 (10.06, 13.24)	11.00 ( 9.67, 12.81)	10.06 ( 8.71, 11.72)	8.97 ( 7.76, 10.62)	10.16 ( 8.70, 11.67)	9.67 ( 8.15, 11.13)	9.12 ( 7.73, 10.55)	9.97 ( 8.63, 11.67)	8.27 ( 6.86, 9.75)	9.19 ( 7.92, 11.02)	7.91 ( 6.31, 9.88)	NA ( NA, NA)	8.88 ( 7.37, 10.46)	8.71 ( 7.09, 10.24)	8.64 ( 7.20, 10.37)	0.565	0.435	II	25.4	25	20.1	36.6	27.2	19.3	92	89	60	134	120	88	40.9	20.45	20.24	2.82	14.8	0.8	41.34	19.12	18.39	3.75	16.44	0.96	41.49	16.64	16.92	4.69
Croydon	E09000008	10.84 ( 9.88, 11.95)	10.82 ( 9.83, 11.84)	10.90 ( 9.98, 12.01)	10.32 ( 9.38, 11.33)	11.76 (10.87, 12.81)	10.22 ( 9.41, 11.17)	11.23 (10.34, 12.19)	9.75 ( 8.95, 10.67)	10.19 ( 9.37, 11.11)	10.61 ( 9.79, 11.53)	10.12 ( 9.30, 11.06)	10.59 ( 9.71, 11.51)	9.64 ( 8.75, 10.63)	NA ( NA, NA)	10.43 ( 9.54, 11.39)	9.08 ( 8.22, 9.97)	10.17 ( 9.33, 11.17)	0.213	0.787	I	22.8	23.6	22.5	27.7	23.2	18.5	74	80	76	105	92	81	43.35	26.91	9.47	5.59	13.9	0.78	37.71	28.85	10.77	6.17	15.62	0.88	37.35	26.22	11.56	6.04
Ealing	E09000009	10.79 ( 9.71, 11.83)	11.91 (10.90, 13.08)	12.55 (11.56, 13.72)	11.20 (10.29, 12.29)	12.55 (11.61, 13.66)	10.34 ( 9.51, 11.32)	10.82 ( 9.95, 11.80)	9.56 ( 8.68, 10.41)	10.51 ( 9.67, 11.52)	8.57 ( 7.76, 9.43)	10.65 ( 9.79, 11.68)	9.93 ( 9.05, 10.95)	10.26 ( 9.34, 11.25)	NA ( NA, NA)	10.86 ( 9.85, 11.84)	9.29 ( 8.36, 10.24)	9.75 ( 8.87, 10.83)	0.866	0.134	II	25	23.6	22.7	32.6	23	16.6	87	78	77	124	90	69	31.25	19.21	21.77	6.97	20.27	0.54	31.12	16.45	21.01	7.63	23.26	0.54	31.15	13.46	22.9	7.25
Enfield	E09000010	12.79 (11.60, 14.06)	13.14 (12.05, 14.25)	13.18 (12.07, 14.25)	14.59 (13.54, 15.82)	13.26 (12.29, 14.38)	12.60 (11.69, 13.69)	12.14 (11.18, 13.21)	10.58 ( 9.71, 11.59)	11.85 (10.94, 12.88)	11.35 (10.47, 12.35)	12.41 (11.48, 13.46)	11.43 (10.48, 12.45)	NA ( NA, NA)	NA ( NA, NA)	13.40 (12.39, 14.59)	10.83 ( 9.88, 11.91)	11.98 (10.96, 13.15)	0.969	0.031	II	26.1	27	25.8	39.7	30.7	22.5	100	100	94	143	137	116	51.93	23.46	5.87	2.5	14.9	1.34	48.56	24.87	5.94	2.67	16.01	1.94	50.33	22.18	5.82	2.46
Greenwich	E09000011	10.27 ( 9.09, 11.43)	11.90 (10.75, 13.18)	13.12 (12.01, 14.46)	12.04 (10.92, 13.20)	12.52 (11.39, 13.61)	13.82 (12.66, 14.94)	13.38 (12.30, 14.54)	12.64 (11.58, 13.72)	13.17 (12.05, 14.24)	11.73 (10.68, 12.74)	12.33 (11.30, 13.44)	11.98 (11.00, 13.17)	13.76 (12.69, 14.96)	NA ( NA, NA)	14.57 (13.47, 15.90)	10.63 ( 9.59, 11.71)	11.60 (10.43, 12.72)	0.182	0.818	I	31.9	25.5	24.5	36.3	26.7	21.2	125	90	85	133	116	105	48.6	29.7	4.49	4.91	11.79	0.51	42.49	34.76	4.11	5.56	12.69	0.39	43.04	30.62	5.05	6.13
Hackney	E09000012	13.56 (12.28, 15.12)	13.02 (11.82, 14.51)	14.88 (13.51, 16.35)	14.26 (13.00, 15.69)	13.22 (11.96, 14.56)	12.78 (11.56, 14.09)	13.93 (12.66, 15.32)	11.66 (10.51, 12.91)	12.68 (11.41, 13.91)	12.67 (11.48, 14.04)	12.06 (10.94, 13.47)	11.43 (10.29, 12.84)	10.86 ( 9.37, 12.27)	17.53 (15.90, 19.21)	11.33 (10.12, 12.86)	9.97 ( 8.73, 11.39)	12.15 (10.68, 13.55)	0.998	0.002	II	41.3	34.6	32.1	47.3	31.9	24.7	148	141	131	147	140	131	31.15	38.14	13.11	1.7	15.46	0.44	33.97	36.32	11.25	1.88	16.19	0.4	35.36	32.67	10.75	2.34
Hammersmith and Fulham	E09000013	12.29 (10.69, 14.46)	11.89 (10.15, 13.92)	10.40 ( 8.75, 12.12)	11.28 ( 9.56, 12.95)	10.26 ( 8.70, 11.91)	11.33 ( 9.71, 13.18)	9.39 ( 7.82, 10.87)	9.47 ( 8.14, 11.32)	9.02 ( 7.64, 10.80)	9.36 ( 7.78, 10.88)	9.77 ( 8.34, 11.62)	8.10 ( 6.64, 9.68)	7.47 ( 6.03, 8.99)	NA ( NA, NA)	9.82 ( 8.30, 11.81)	7.83 ( 6.56, 9.80)	8.46 ( 6.70, 10.10)	0.948	0.052	II	27.5	24.4	22.3	36	26.7	18.6	105	83	73	131	116	82	39.89	29.62	4.05	2.86	22.48	1.1	39.87	26.98	3.39	3.63	24.61	1.53	43.03	22.19	3.33	3.63
Haringey	E09000014	10.34 ( 9.23, 11.64)	12.09 (10.89, 13.40)	12.77 (11.51, 14.13)	10.43 ( 9.21, 11.68)	12.20 (11.04, 13.53)	11.23 (10.04, 12.37)	9.89 ( 8.87, 11.09)	10.89 ( 9.72, 12.02)	11.64 (10.53, 12.94)	10.00 ( 8.86, 11.12)	10.39 ( 9.32, 11.63)	11.72 (10.60, 13.10)	7.02 ( 5.68, 9.17)	NA ( NA, NA)	10.45 ( 9.17, 11.78)	9.48 ( 8.30, 10.80)	11.17 ( 9.92, 12.65)	0.459	0.541	I	36.1	31	28	45.3	28.7	20.8	139	127	113	146	128	101	43.92	31.5	5.09	2.18	16.89	0.42	46.95	27.25	4.53	2.71	17.4	1.16	50.21	22.67	4.28	2.75
Harrow	E09000015	9.63 (8.52, 11.00)	9.88 (8.75, 11.36)	11.04 (9.82, 12.38)	7.40 (6.33, 8.43)	9.05 (7.99, 10.25)	10.00 (8.87, 11.25)	9.59 (8.61, 10.83)	9.11 (8.18, 10.28)	8.33 (7.46, 9.45)	8.58 (7.64, 9.63)	8.83 (7.84, 9.87)	7.68 (6.79, 8.74)	9.50 (8.35, 10.80)	NA ( NA, NA)	9.06 (8.06, 10.25)	8.33 (7.36, 9.35)	8.19 (7.21, 9.28)	0.025	0.975	I	15.5	14.3	15	24.4	16.9	12.3	32	22	27	86	46	28	29.57	13.91	24.64	19.05	11.9	0.94	27.81	10.47	25.95	22.16	12.74	0.86	28.96	7.55	30.74	18.85
Havering	E09000016	10.09 ( 8.77, 11.61)	10.39 ( 9.22, 11.71)	11.34 (10.21, 12.72)	10.95 ( 9.75, 12.27)	9.79 ( 8.70, 10.98)	9.71 ( 8.60, 10.79)	11.62 (10.43, 12.84)	10.40 ( 9.37, 11.60)	10.84 ( 9.72, 11.92)	10.90 ( 9.87, 12.03)	10.39 ( 9.32, 11.44)	10.77 ( 9.79, 11.97)	10.14 ( 9.04, 11.56)	NA ( NA, NA)	10.45 ( 9.50, 11.60)	9.73 ( 8.72, 10.73)	9.55 ( 8.58, 10.62)	0.05	0.95	I	16.6	17.9	16.8	18.8	20.2	16	42	44	39	57	70	63	81.22	8.39	2.76	1.27	4.9	1.47	74.35	10.65	4.4	2	7.36	1.23	69.43	10.52	7.31	2.43
Hillingdon	E09000017	8.56 (7.50, 9.59)	9.09 (8.06, 10.17)	9.61 (8.68, 10.78)	10.36 (9.30, 11.39)	9.55 (8.56, 10.51)	9.36 (8.54, 10.38)	10.01 (9.07, 10.94)	9.44 (8.62, 10.45)	9.41 (8.61, 10.39)	9.27 (8.41, 10.21)	9.51 (8.61, 10.45)	9.54 (8.71, 10.56)	10.41 (9.21, 11.85)	NA ( NA, NA)	10.84 (9.85, 11.86)	8.77 (7.90, 9.73)	8.99 (8.13, 10.00)	0.001	0.999	I	19.8	18.1	18.2	26.2	20.8	15.7	59	47	47	97	76	60	52.69	10.17	17.56	4.83	13.94	0.8	44.32	11.22	19.56	5.87	18.14	0.89	39.47	9.58	24.2	5.84
Hounslow	E09000018	13.20 (11.80, 14.55)	11.89 (10.75, 13.22)	13.54 (12.29, 14.84)	12.52 (11.37, 13.72)	11.89 (10.82, 13.07)	11.34 (10.37, 12.46)	10.39 ( 9.37, 11.43)	9.91 ( 8.89, 10.92)	10.25 ( 9.31, 11.33)	10.54 ( 9.61, 11.62)	10.04 ( 9.04, 11.03)	11.61 (10.59, 12.76)	9.30 ( 8.00, 10.55)	NA ( NA, NA)	11.84 (10.72, 12.98)	10.06 ( 9.11, 11.24)	10.16 ( 9.08, 11.22)	0.973	0.027	II	21.8	22.5	21.5	30.8	22.2	17	69	71	68	119	83	72	37.82	12.29	27.01	3.7	18.36	0.82	34.92	12.02	27.64	4.97	19.27	1.18	34.12	10.51	29.44	5.41
Islington	E09000019	10.37 ( 9.00, 12.10)	12.86 (11.41, 14.75)	10.97 ( 9.54, 12.61)	11.33 ( 9.96, 13.13)	9.91 ( 8.59, 11.42)	10.63 ( 9.31, 12.22)	11.05 ( 9.74, 12.64)	10.16 ( 8.86, 11.60)	10.37 ( 8.98, 11.73)	10.44 ( 9.16, 11.97)	10.53 ( 9.31, 12.16)	9.57 ( 8.22, 11.00)	9.39 ( 7.90, 10.79)	NA ( NA, NA)	9.06 ( 7.73, 10.45)	9.09 ( 7.67, 10.48)	9.59 ( 8.19, 11.21)	0.765	0.235	II	35.9	32.5	27.5	48.6	35.3	27.5	138	129	110	149	148	141	46.75	23.79	7.82	1.19	19.69	0.76	46.33	23.39	6.99	0.96	21.4	0.93	45.61	21.73	6.56	1.23
Kensington and Chelsea	E09000020	11.94 (9.94, 14.89)	9.42 (7.20, 11.51)	8.28 (6.37, 10.37)	7.38 (5.95, 9.78)	9.15 (7.19, 11.26)	9.21 (7.37, 11.51)	9.59 (7.41, 11.64)	8.86 (6.94, 10.88)	10.34 (8.23, 12.66)	7.19 (5.77, 9.71)	9.56 (7.30, 11.66)	7.94 (6.33, 10.63)	10.16 (8.30, 13.04)	NA ( NA, NA)	9.84 (7.69, 12.42)	6.84 (5.21, 9.37)	9.35 (6.81, 11.65)	0.01	0.99	I	23.3	23.4	21.5	20	17.4	12.9	78	76	69	60	50	35	36.84	17.39	2.92	1.3	37.47	4.07	39.02	17.65	2.71	1.5	36.57	2.54	40.14	17.59	2.85	1.38
Kingston upon Thames	E09000021	8.16 (6.96, 9.85)	7.89 (6.57, 9.28)	7.02 (5.79, 8.20)	6.77 (5.65, 8.10)	5.71 (4.78, 6.97)	6.05 (5.11, 7.27)	6.08 (5.19, 7.37)	5.48 (4.65, 6.71)	5.56 (4.56, 6.63)	4.71 (3.89, 5.81)	4.89 (4.05, 6.04)	5.95 (5.01, 7.18)	7.53 (5.90, 9.27)	NA ( NA, NA)	7.93 (6.71, 9.33)	7.69 (6.59, 9.26)	6.60 (5.57, 8.10)	0	1	I	11.7	11.1	11.4	15.1	12.3	10	13	9	9	34	15	10	64.92	2.99	6.2	9.43	15.69	0.76	62.41	2.83	7.68	9.77	16.51	0.8	62.17	2.52	7.11	9.02
Lambeth	E09000022	12.06 (10.82, 13.34)	14.03 (12.78, 15.49)	13.35 (11.99, 14.68)	12.10 (10.99, 13.40)	10.65 ( 9.67, 11.88)	11.94 (10.77, 13.13)	12.08 (10.90, 13.29)	10.03 ( 9.06, 11.24)	11.11 ( 9.98, 12.27)	10.34 ( 9.35, 11.57)	10.42 ( 9.43, 11.67)	10.38 ( 9.29, 11.57)	10.40 ( 9.17, 11.68)	NA ( NA, NA)	12.12 (10.84, 13.50)	10.39 ( 9.09, 11.65)	11.14 ( 9.95, 12.65)	0.966	0.034	II	31.2	28.9	25.4	39.4	30.4	22.9	124	115	89	142	135	120	29.03	47.28	3.75	1.89	17.21	0.83	32.02	42.72	3.79	1.98	18.58	0.91	34.26	38.29	3.08	1.79
Lewisham	E09000023	11.11 (10.06, 12.42)	12.42 (11.26, 13.62)	13.93 (12.71, 15.17)	11.21 (10.22, 12.37)	11.16 (10.13, 12.29)	10.99 ( 9.98, 12.01)	10.89 ( 9.92, 11.99)	11.20 (10.22, 12.25)	10.14 ( 9.26, 11.21)	10.01 ( 9.05, 11.00)	8.14 ( 7.22, 9.04)	9.88 ( 8.93, 10.93)	10.02 ( 9.07, 11.17)	NA ( NA, NA)	11.30 (10.24, 12.52)	9.03 ( 7.99, 10.06)	9.90 ( 8.87, 11.02)	0.968	0.032	II	31	28.6	26.7	36	29.6	22.9	122	113	102	132	132	120	35.9	38.8	2.46	5.06	15.77	2.01	33.96	38.66	2.74	5.38	17.34	1.91	36.69	32.59	2.6	5.27
Merton	E09000024	10.40 (9.06, 12.02)	8.17 (7.12, 9.64)	10.30 (9.04, 11.71)	8.40 (7.24, 9.73)	9.57 (8.35, 10.75)	8.64 (7.61, 9.91)	8.81 (7.63, 9.95)	8.11 (7.02, 9.26)	7.85 (6.76, 8.99)	8.78 (7.72, 9.97)	8.03 (7.04, 9.24)	7.92 (6.94, 9.13)	8.74 (7.53, 9.89)	NA ( NA, NA)	7.27 (6.15, 8.47)	7.98 (6.90, 9.20)	8.31 (7.09, 9.51)	0.014	0.986	I	14.6	14.9	14.6	20.6	16.9	13.4	23	26	24	64	46	39	51.38	16.51	8.83	11.03	11.73	0.53	48.69	15.46	10.12	12.1	13.01	0.62	51.22	11.58	9.82	11.92
Newham	E09000025	13.94 (12.88, 15.11)	14.07 (13.01, 15.26)	13.11 (12.14, 14.23)	12.82 (11.88, 13.89)	13.04 (12.06, 14.06)	12.24 (11.35, 13.25)	12.35 (11.38, 13.35)	13.59 (12.67, 14.67)	12.30 (11.33, 13.25)	12.15 (11.27, 13.18)	12.77 (11.85, 13.76)	12.58 (11.64, 13.58)	NA ( NA, NA)	19.32 (18.05, 20.55)	12.68 (11.78, 13.74)	11.56 (10.60, 12.50)	10.98 (10.11, 11.98)	0.984	0.016	II	41.8	32.9	29.6	47.8	28.8	20.1	149	130	117	148	130	92	16.29	25.64	40.71	4.7	11.94	0.73	17.59	24.16	40.86	4.83	12.09	0.48	18.3	18.94	44.5	4.86
Redbridge	E09000026	11.28 (10.15, 12.44)	11.30 (10.14, 12.42)	11.83 (10.76, 13.07)	11.98 (10.98, 13.18)	11.40 (10.47, 12.55)	10.05 ( 9.08, 10.99)	10.44 ( 9.56, 11.52)	10.77 ( 9.83, 11.78)	9.80 ( 8.92, 10.82)	11.64 (10.66, 12.65)	11.37 (10.36, 12.34)	9.86 ( 8.98, 10.87)	11.24 (10.32, 12.30)	NA ( NA, NA)	11.52 (10.59, 12.64)	9.85 ( 8.97, 10.88)	8.86 ( 8.03, 9.87)	0.689	0.311	II	20.4	20.2	17.2	28.9	19.2	13.7	62	60	42	110	64	42	28.63	14.29	37.25	9.62	9.26	0.95	24.98	12.08	43.04	8.9	10.18	0.81	25.9	8.96	46.37	7.71
Richmond upon Thames	E09000027	NA ( NA, NA)	5.41 (4.53, 6.73)	6.43 (5.21, 7.63)	6.21 (5.08, 7.32)	6.05 (5.04, 7.13)	5.64 (4.81, 6.83)	5.50 (4.60, 6.56)	4.12 (3.45, 5.14)	4.97 (4.22, 6.05)	5.22 (4.37, 6.23)	5.31 (4.44, 6.34)	5.47 (4.51, 6.50)	4.68 (3.84, 6.03)	NA ( NA, NA)	5.45 (4.55, 6.64)	5.67 (4.58, 6.72)	6.95 (5.70, 8.14)	0	1	I	10.1	10	9.4	10.6	8.7	7	7	6	4	8	4	3	78.79	2.47	4.24	3.03	9.92	1.55	75.92	2.71	4.53	3.63	11.7	1.51	72.93	2.25	5.19	4.11
Southwark	E09000028	13.75 (12.37, 15.06)	13.84 (12.52, 15.28)	14.21 (13.01, 15.58)	13.52 (12.16, 14.82)	11.90 (10.73, 13.18)	13.92 (12.54, 15.24)	12.83 (11.69, 14.09)	12.85 (11.78, 14.15)	12.18 (11.10, 13.34)	13.28 (12.12, 14.47)	11.40 (10.36, 12.63)	12.37 (11.17, 13.58)	11.02 ( 9.75, 12.24)	NA ( NA, NA)	12.23 (11.09, 13.63)	10.77 ( 9.62, 12.07)	11.81 (10.68, 13.24)	0.994	0.006	II	29.7	29.5	25.8	36.6	30.3	24.1	116	118	96	135	134	127	31.24	46.04	3.51	2.3	14.93	1.97	29.2	44.78	3.74	3.12	17.07	2.09	31.55	39.38	3.43	3.04
Sutton	E09000029	8.56 (7.41, 10.00)	8.29 (7.24, 9.72)	6.93 (5.92, 8.39)	8.57 (7.36, 9.86)	8.69 (7.60, 10.00)	8.42 (7.41, 9.68)	7.20 (6.31, 8.41)	5.98 (5.13, 7.06)	7.02 (6.14, 8.22)	6.64 (5.63, 7.61)	7.39 (6.34, 8.41)	8.03 (6.90, 9.11)	6.72 (5.18, 9.02)	NA ( NA, NA)	6.76 (5.76, 7.93)	6.86 (5.85, 8.14)	7.48 (6.31, 8.60)	0	1	I	15.4	14.6	14	17.2	15.9	12.6	31	24	20	45	39	33	72.65	6.19	4.94	7.16	8.36	0.7	64.62	7.09	7.36	9.22	11.06	0.66	60.4	6.62	9.97	9.48
Tower Hamlets	E09000030	14.06 (12.69, 15.38)	13.65 (12.35, 14.99)	13.00 (11.77, 14.41)	12.74 (11.57, 14.01)	13.07 (11.83, 14.35)	12.85 (11.68, 14.05)	12.42 (11.27, 13.58)	11.78 (10.74, 12.97)	11.76 (10.62, 12.85)	12.13 (11.06, 13.25)	10.53 ( 9.55, 11.67)	11.34 (10.31, 12.52)	12.21 (10.61, 13.90)	NA ( NA, NA)	10.93 ( 9.91, 12.13)	10.54 ( 9.46, 11.68)	11.13 (10.00, 12.28)	0.997	0.003	II	39.6	35.7	27.9	59.1	39.3	26.6	144	142	112	150	150	137	15.82	9.34	66.43	1.14	7.04	0.23	14.84	10.33	63.71	1.38	9.15	0.6	15.29	9.24	62.42	1.72
Waltham Forest	E09000031	10.56 ( 9.39, 11.70)	9.69 ( 8.65, 11.01)	10.97 ( 9.88, 12.22)	10.03 ( 9.04, 11.12)	9.80 ( 8.76, 10.80)	10.43 ( 9.41, 11.44)	11.59 (10.53, 12.62)	11.29 (10.30, 12.44)	10.98 ( 9.93, 12.01)	9.75 ( 8.82, 10.83)	9.22 ( 8.36, 10.31)	10.45 ( 9.50, 11.63)	9.74 ( 8.65, 11.17)	NA ( NA, NA)	10.16 ( 9.11, 11.25)	8.10 ( 7.13, 9.05)	8.35 ( 7.44, 9.42)	0.274	0.726	I	35.4	30.2	25.2	38	27	19.2	137	122	88	139	119	86	35.49	21.65	21.2	5.99	14.77	0.9	37.86	19.86	19.85	7.19	14.69	0.56	41.14	16.16	18.35	7.21
Wandsworth	E09000032	9.89 (8.56, 11.30)	10.00 (8.80, 11.34)	9.77 (8.56, 11.04)	9.55 (8.51, 10.89)	10.45 (9.27, 11.58)	9.44 (8.37, 10.62)	7.58 (6.69, 8.72)	7.81 (6.92, 8.89)	7.62 (6.68, 8.69)	7.26 (6.29, 8.20)	7.78 (6.77, 8.76)	6.37 (5.50, 7.36)	NA ( NA, NA)	NA ( NA, NA)	9.79 (8.67, 11.05)	7.85 (6.79, 9.06)	8.15 (7.13, 9.39)	0.062	0.938	I	21.5	18.3	16.6	28.4	20.7	15.4	67	48	38	109	75	57	41.23	26.31	11.67	5.48	14.48	0.83	42.74	23.06	11	6.84	15.58	0.77	46.14	17.88	10.93	5.94
Westminster	E09000033	12.44 (10.40, 14.38)	15.02 (13.00, 17.10)	11.76 (10.30, 13.75)	12.14 (10.53, 13.95)	11.28 ( 9.75, 13.22)	11.39 ( 9.86, 13.50)	10.69 ( 8.99, 12.31)	10.16 ( 8.66, 12.04)	11.28 ( 9.68, 13.15)	9.96 ( 8.53, 11.94)	8.76 ( 7.04, 10.38)	10.11 ( 8.26, 12.11)	9.84 ( 8.22, 12.00)	NA ( NA, NA)	12.44 (10.66, 14.68)	10.87 ( 8.80, 12.78)	11.86 ( 9.89, 14.15)	0.947	0.053	II	24.6	27.7	20.3	35.7	28.7	18.3	85	106	62	130	128	79	30.58	16.79	12.63	4.75	34.44	0.81	29.02	16.29	11.12	4.69	38.14	0.74	28.84	15.31	10.11	5.93
Buckinghamshire	E10000002	6.34 (5.64, 7.12)	7.04 (6.34, 7.82)	8.93 (8.18, 9.74)	8.11 (7.40, 8.89)	7.86 (7.17, 8.61)	7.41 (6.74, 8.13)	7.08 (6.43, 7.78)	7.28 (6.64, 7.97)	7.11 (6.49, 7.79)	6.46 (5.87, 7.11)	6.86 (6.24, 7.54)	6.87 (6.25, 7.56)	NA	NA	NA	NA	NA	0	1	I	10.2	9.8	10.1	10.3	9.8	8.5	8	5	6	5	6	6	78.67	1.87	11.5	1.36	5.83	0.77	74.65	2.23	12.7	1.92	7.59	0.9	70.74	2.39	14.43	2.29
Cambridgeshire	E10000003	8.69 (7.99, 9.50)	7.57 (6.94, 8.30)	8.75 (8.06, 9.52)	7.57 (6.93, 8.29)	8.13 (7.45, 8.81)	7.60 (6.96, 8.24)	8.00 (7.35, 8.65)	7.37 (6.80, 8.05)	6.91 (6.30, 7.50)	7.36 (6.80, 8.03)	6.56 (5.97, 7.14)	6.64 (6.06, 7.26)	7.05 (6.21, 7.86)	NA ( NA, NA)	8.24 (7.56, 8.93)	7.00 (6.43, 7.68)	6.47 (5.87, 7.09)	0	1	I	12.5	13.4	13.9	12.6	12.7	11.1	18	18	19	18	19	20	89.61	0.81	2.1	1.51	5.09	0.88	86.85	1.06	2.64	2.05	6.64	0.76	84.77	1.26	2.68	2.36
Cumbria	E10000006	NA ( NA, NA)	9.13 ( 8.34, 10.09)	9.63 ( 8.74, 10.49)	9.63 ( 8.82, 10.61)	10.11 ( 9.21, 11.02)	9.63 ( 8.75, 10.50)	10.04 ( 9.18, 10.89)	10.70 ( 9.90, 11.63)	10.34 ( 9.50, 11.23)	11.90 (11.00, 12.87)	10.38 ( 9.52, 11.31)	10.20 ( 9.35, 11.11)	9.68 ( 8.47, 10.84)	14.99 (13.94, 16.06)	11.18 (10.29, 12.17)	NA	NA	0	1	I	21.1	21.3	21.3	15.8	15.5	13.8	66	65	67	37	36	43	97.25	0.09	0.27	0.51	1.28	0.61	96.16	0.1	0.4	0.62	1.77	0.94	95.35	0.12	0.33	0.52
Derbyshire	E10000007	7.92 (7.31, 8.64)	8.59 (7.93, 9.31)	9.32 (8.69, 10.04)	8.50 (7.87, 9.15)	7.68 (7.11, 8.31)	8.26 (7.70, 8.91)	8.51 (7.90, 9.13)	7.72 (7.17, 8.34)	9.39 (8.79, 10.07)	9.95 (9.34, 10.62)	9.85 (9.24, 10.53)	9.18 (8.57, 9.83)	8.89 (8.09, 9.72)	NA ( NA, NA)	9.60 (8.99, 10.31)	8.43 (7.83, 9.10)	9.34 (8.67, 10.00)	0	1	I	18.5	18.5	18.4	16.6	17	15.2	52	50	48	43	48	55	95.83	0.26	0.65	0.36	2.24	0.66	94.87	0.3	0.9	0.46	2.87	0.6	93.54	0.33	0.87	0.53
Devon	E10000008	8.03 (7.38, 8.78)	9.64 (8.91, 10.42)	8.73 (8.04, 9.45)	8.81 (8.13, 9.50)	8.09 (7.49, 8.79)	9.96 (9.24, 10.66)	8.83 (8.22, 9.56)	8.12 (7.47, 8.76)	7.73 (7.14, 8.37)	8.24 (7.66, 8.91)	7.93 (7.34, 8.61)	6.77 (6.15, 7.41)	7.36 (6.67, 8.10)	NA ( NA, NA)	7.44 (6.79, 8.07)	7.00 (6.42, 7.68)	8.10 (7.45, 8.84)	0.003	0.997	I	17	17.1	16.6	14.6	13.5	12.3	46	37	37	30	25	28	96.15	0.14	0.41	0.28	2.46	0.56	95.06	0.19	0.5	0.34	3.11	0.81	94.53	0.21	0.58	0.39
Dorset (Cty)	E10000009	9.20 (8.25, 10.24)	8.14 (7.25, 9.13)	7.33 (6.51, 8.24)	9.00 (8.09, 10.01)	8.78 (7.90, 9.75)	7.55 (6.74, 8.44)	9.40 (8.50, 10.39)	9.23 (8.35, 10.20)	8.49 (7.65, 9.43)	8.05 (7.23, 8.95)	7.03 (6.26, 7.90)	8.56 (7.68, 9.53)	NA	NA	NA	NA	NA	0	1	I	14.6	14.3	15.4	13.1	12.8	12.1	25	23	28	20	20	26	96.19	0.07	0.42	0.48	2.23	0.61	94.58	0.32	0.52	0.68	3.22	0.69	94.53	0.29	0.35	0.68
East Sussex	E10000011	7.76 ( 6.98, 8.58)	8.27 ( 7.48, 9.12)	8.72 ( 7.96, 9.62)	7.89 ( 7.07, 8.68)	8.68 ( 7.95, 9.53)	8.23 ( 7.51, 9.06)	7.61 ( 6.92, 8.40)	7.82 ( 7.15, 8.64)	8.87 ( 8.13, 9.66)	9.58 ( 8.86, 10.44)	9.56 ( 8.81, 10.40)	8.97 ( 8.25, 9.83)	8.74 ( 7.89, 9.75)	11.86 (10.96, 12.88)	7.76 ( 7.02, 8.58)	8.57 ( 7.79, 9.37)	9.09 ( 8.29, 9.96)	0	1	I	20.2	18.8	19.8	18.1	17.4	16.1	61	52	59	51	50	66	92.37	0.52	0.91	0.81	4.61	0.78	90.53	0.62	1.05	1.28	5.4	1.1	89.93	0.78	1.11	1.29
Essex	E10000012	8.93 (8.37, 9.47)	8.31 (7.83, 8.80)	8.71 (8.23, 9.18)	8.62 (8.18, 9.10)	8.14 (7.70, 8.59)	7.94 (7.53, 8.39)	8.12 (7.69, 8.55)	7.94 (7.55, 8.39)	8.45 (8.05, 8.90)	8.48 (8.05, 8.90)	8.60 (8.17, 9.03)	9.43 (9.00, 9.91)	9.53 (9.01, 10.08)	NA ( NA, NA)	9.64 (9.21, 10.12)	8.32 (7.90, 8.75)	8.47 (8.05, 8.91)	0	1	I	15.3	17.2	17	16.5	16.8	14.4	30	38	40	42	44	47	90.93	1.69	1.38	0.66	4.24	1.1	88.23	2.44	1.67	0.75	5.68	1.25	86.19	2.96	2.16	0.99
Gloucestershire	E10000013	9.55 (8.77, 10.45)	7.78 (7.06, 8.54)	9.49 (8.73, 10.29)	9.06 (8.33, 9.81)	8.78 (8.08, 9.52)	9.82 (9.07, 10.56)	10.00 (9.27, 10.76)	9.25 (8.54, 9.97)	8.65 (8.02, 9.39)	9.19 (8.55, 9.94)	9.98 (9.25, 10.70)	9.18 (8.49, 9.90)	10.27 (9.44, 11.20)	NA ( NA, NA)	8.72 (8.08, 9.48)	8.63 (7.93, 9.32)	9.29 (8.62, 10.07)	0	1	I	14.6	15	14.9	14.8	14.6	12.6	23	28	26	32	30	33	91.4	0.91	1.71	0.75	4.12	1.12	89.75	1.29	1.85	1.01	5.23	0.88	88.23	1.53	1.99	1.12
Hampshire	E10000014	8.42 (7.94, 8.95)	8.63 (8.15, 9.15)	8.37 (7.91, 8.87)	7.08 (6.65, 7.57)	8.36 (7.89, 8.83)	7.59 (7.15, 8.07)	7.77 (7.35, 8.24)	7.88 (7.47, 8.34)	8.66 (8.21, 9.10)	8.62 (8.18, 9.07)	8.49 (8.05, 8.95)	8.01 (7.59, 8.48)	8.32 (7.82, 8.88)	NA ( NA, NA)	9.09 (8.64, 9.59)	7.96 (7.52, 8.43)	8.88 (8.41, 9.36)	0	1	I	11.3	11.9	12.7	12.1	11.8	10.1	11	12	16	15	11	12	93.06	0.68	1.14	1.39	2.96	0.78	90.51	1.08	1.53	1.78	4.2	0.9	89.07	1.35	1.86	1.85
Hertfordshire	E10000015	8.82 (8.27, 9.36)	8.15 (7.63, 8.67)	9.22 (8.68, 9.79)	8.89 (8.39, 9.41)	8.43 (7.97, 8.94)	7.14 (6.71, 7.60)	7.92 (7.47, 8.40)	7.26 (6.83, 7.68)	7.33 (6.92, 7.78)	8.04 (7.61, 8.49)	7.56 (7.14, 8.03)	7.40 (6.97, 7.85)	8.08 (7.54, 8.69)	NA ( NA, NA)	8.48 (8.00, 8.95)	7.33 (6.91, 7.80)	7.82 (7.36, 8.28)	0	1	I	11.4	12.2	12.7	13.6	13.2	11.1	12	14	17	24	24	20	82.82	3.03	4.84	1.77	6.76	0.79	79.11	3.97	5.73	2.4	8.22	0.58	77.06	4.03	6.23	2.57
Kent	E10000016	NA ( NA, NA)	9.00 ( 8.52, 9.50)	9.37 ( 8.91, 9.86)	8.90 ( 8.47, 9.38)	8.69 ( 8.25, 9.14)	8.75 ( 8.33, 9.23)	8.20 ( 7.80, 8.64)	9.15 ( 8.70, 9.58)	9.21 ( 8.77, 9.64)	10.27 ( 9.83, 10.73)	8.35 ( 7.92, 8.77)	10.34 ( 9.89, 10.82)	10.43 ( 9.97, 10.90)	13.41 (12.86, 13.96)	9.41 ( 8.96, 9.87)	8.97 ( 8.55, 9.42)	9.44 ( 9.01, 9.91)	0	1	I	17.7	18.8	19.5	17.8	17.8	15.8	49	51	57	49	57	61	89.69	1.37	1.97	1.24	4.88	0.84	87.03	1.98	2.25	1.46	6.73	0.56	84.44	2.75	2.69	1.48
Lancashire	E10000017	9.53 (8.98, 10.12)	9.09 (8.58, 9.63)	9.69 (9.19, 10.24)	9.14 (8.64, 9.67)	9.56 (9.07, 10.11)	9.54 (9.06, 10.08)	9.54 (9.03, 10.05)	9.43 (8.94, 9.93)	9.26 (8.77, 9.76)	9.61 (9.13, 10.13)	9.30 (8.82, 9.81)	9.99 (9.48, 10.51)	10.41 (9.62, 11.21)	NA ( NA, NA)	10.27 (9.75, 10.82)	9.09 (8.58, 9.60)	9.34 (8.83, 9.86)	0.001	0.999	I	22.5	22.5	23.4	18.7	18	16.7	72	72	81	55	58	70	86.13	0.25	9.89	0.73	2.62	0.38	84.11	0.35	10.48	1.13	3.57	0.36	82.86	0.47	10.56	1.28
Leicestershire	E10000018	8.34 (7.64, 9.06)	8.99 (8.27, 9.76)	8.26 (7.59, 8.97)	7.03 (6.44, 7.70)	8.35 (7.74, 9.07)	8.17 (7.57, 8.88)	8.36 (7.73, 9.06)	7.70 (7.07, 8.33)	8.07 (7.44, 8.69)	7.96 (7.35, 8.59)	10.01 (9.32, 10.71)	7.37 (6.78, 8.00)	7.44 (6.83, 8.10)	NA ( NA, NA)	8.56 (7.89, 9.21)	7.54 (6.92, 8.15)	8.37 (7.74, 9.04)	0	1	I	11.7	12.5	12.3	11.2	12	10.6	14	17	15	9	13	17	88.54	0.52	5.64	0.89	3.72	0.7	86.4	0.84	6	1.29	4.89	0.58	83.93	1.13	7	1.24
Lincolnshire	E10000019	9.70 ( 8.93, 10.45)	9.86 ( 9.15, 10.61)	10.71 (10.02, 11.51)	9.39 ( 8.68, 10.09)	9.72 ( 9.06, 10.47)	10.16 ( 9.52, 10.90)	9.82 ( 9.18, 10.52)	8.48 ( 7.87, 9.10)	8.97 ( 8.38, 9.63)	10.12 ( 9.50, 10.83)	10.20 ( 9.53, 10.89)	10.49 ( 9.80, 11.16)	10.52 ( 9.81, 11.30)	NA ( NA, NA)	11.03 (10.31, 11.76)	9.45 ( 8.75, 10.13)	10.09 ( 9.40, 10.86)	0.001	0.999	I	18.9	20.6	20.3	16.9	17.7	16.4	56	62	61	44	55	68	96.61	0.36	0.56	0.29	1.97	0.21	95.29	0.32	0.65	0.4	3.15	0.19	93.92	0.4	0.64	0.5
Norfolk	E10000020	9.38 ( 8.71, 10.12)	9.01 ( 8.37, 9.69)	8.80 ( 8.16, 9.47)	9.62 ( 8.98, 10.35)	9.07 ( 8.44, 9.69)	8.81 ( 8.25, 9.45)	8.66 ( 8.07, 9.26)	9.60 ( 9.00, 10.23)	9.31 ( 8.75, 9.95)	9.22 ( 8.64, 9.81)	9.34 ( 8.73, 9.93)	9.76 ( 9.15, 10.39)	8.97 ( 8.26, 9.73)	14.20 (13.45, 15.01)	9.03 ( 8.43, 9.67)	8.80 ( 8.21, 9.45)	9.11 ( 8.50, 9.79)	0	1	I	18.6	21.2	21.2	18.2	17.7	15.5	54	63	66	52	55	58	94.35	0.56	0.82	0.54	3.13	0.61	92.82	0.76	1.04	0.64	4.05	0.69	90.85	0.94	1.29	0.75
Northamptonshire	E10000021	7.35 (6.76, 7.99)	8.40 (7.77, 9.08)	9.56 (8.90, 10.25)	9.74 (9.10, 10.43)	9.37 (8.74, 10.04)	8.73 (8.14, 9.37)	8.67 (8.08, 9.29)	8.60 (8.04, 9.21)	8.80 (8.22, 9.42)	8.80 (8.18, 9.46)	8.67 (8.06, 9.32)	8.53 (7.92, 9.18)	8.60 (7.70, 9.60)	NA	NA	NA	NA	0	1	I	17.4	18.9	18.6	16.2	16.8	14.2	48	54	51	40	44	45	87.17	3.16	3.44	0.8	4.85	0.57	83.94	4.66	3.63	1.11	6.06	0.6	82.66	5.04	3.54	1.24
North Yorkshire Cty	E10000023	NA ( NA, NA)	8.57 (7.78, 9.35)	7.32 (6.64, 8.05)	6.87 (6.20, 7.54)	7.02 (6.33, 7.69)	7.96 (7.27, 8.66)	8.37 (7.64, 9.08)	8.05 (7.37, 8.81)	7.55 (6.88, 8.24)	8.95 (8.21, 9.69)	8.54 (7.87, 9.35)	8.88 (8.16, 9.71)	8.76 (7.95, 9.64)	NA ( NA, NA)	9.30 (8.54, 10.13)	NA	NA	0	1	I	14	14.6	14.8	11.6	11.4	9.9	21	25	25	11	9	9	96.1	0.25	0.57	0.37	2.16	0.55	94.99	0.34	0.79	0.72	2.72	0.44	93.89	0.44	0.64	0.78
Nottinghamshire	E10000024	9.81 (9.13, 10.57)	9.13 (8.49, 9.84)	8.63 (8.03, 9.33)	8.01 (7.44, 8.68)	8.42 (7.84, 9.07)	8.16 (7.58, 8.78)	7.81 (7.23, 8.37)	7.52 (6.98, 8.10)	8.79 (8.20, 9.37)	8.62 (8.03, 9.20)	9.63 (9.06, 10.29)	9.08 (8.47, 9.68)	8.97 (8.31, 9.70)	NA ( NA, NA)	9.90 (9.30, 10.56)	8.46 (7.90, 9.12)	10.07 (9.43, 10.74)	0	1	I	19.5	18.9	19	17.5	17.5	15.5	58	53	56	46	52	58	92.47	0.6	1.92	0.81	3.73	0.46	90.67	0.83	2.01	1.04	4.98	0.48	88.49	1.19	2.1	1.13
Oxfordshire	E10000025	7.01 (6.39, 7.73)	8.65 (7.95, 9.36)	7.94 (7.31, 8.66)	7.27 (6.70, 7.96)	7.00 (6.42, 7.63)	6.40 (5.85, 6.99)	7.32 (6.70, 7.92)	6.56 (6.02, 7.15)	7.00 (6.43, 7.56)	7.01 (6.48, 7.64)	7.75 (7.18, 8.42)	7.59 (6.96, 8.20)	6.69 (5.95, 7.42)	NA ( NA, NA)	8.52 (7.89, 9.20)	7.61 (7.04, 8.28)	7.71 (7.09, 8.33)	0	1	I	12.3	11.5	11.7	12.1	11.8	10.1	17	11	10	13	11	12	86.46	1.86	3.86	1.47	5.85	0.5	83.04	2.48	3.9	2.44	7.4	0.74	80.43	2.53	3.92	2.81
Somerset Cty	E10000027	7.92 (7.24, 8.77)	8.75 (7.94, 9.54)	9.78 (8.95, 10.60)	8.71 (7.91, 9.49)	9.01 (8.29, 9.88)	9.08 (8.38, 9.93)	9.33 (8.61, 10.19)	8.95 (8.23, 9.75)	8.42 (7.73, 9.20)	8.74 (8.02, 9.51)	8.38 (7.63, 9.17)	8.60 (7.89, 9.41)	10.18 (9.26, 11.08)	NA ( NA, NA)	8.59 (7.80, 9.38)	NA	NA	0	1	I	16.6	17.8	18.6	14.5	14.8	13.6	41	41	50	29	32	41	96.32	0.14	0.52	0.51	2.33	0.17	94.9	0.24	0.65	0.76	3.02	0.43	93.08	0.36	0.63	0.75
Staffordshire	E10000028	9.39 ( 8.69, 10.10)	9.93 ( 9.28, 10.59)	9.96 ( 9.29, 10.61)	9.54 ( 8.93, 10.23)	9.14 ( 8.52, 9.80)	9.71 ( 9.12, 10.39)	9.70 ( 9.08, 10.35)	9.00 ( 8.39, 9.60)	9.35 ( 8.73, 9.95)	10.31 ( 9.71, 10.98)	10.41 ( 9.79, 11.07)	9.95 ( 9.35, 10.61)	10.68 ( 9.93, 11.52)	NA ( NA, NA)	10.79 (10.15, 11.46)	9.80 ( 9.20, 10.46)	10.72 (10.10, 11.43)	0	1	I	16.4	16.4	16.6	14.8	14.7	13.1	37	35	36	33	31	36	93.08	0.47	2.63	0.7	2.65	0.48	90.83	0.61	3.16	1.2	3.77	0.44	89.33	0.66	3.52	1.35
Suffolk	E10000029	8.96 ( 8.26, 9.76)	8.38 ( 7.77, 9.10)	8.92 ( 8.25, 9.59)	8.64 ( 8.03, 9.35)	8.55 ( 7.94, 9.23)	7.74 ( 7.16, 8.36)	8.92 ( 8.28, 9.56)	7.96 ( 7.37, 8.58)	9.15 ( 8.52, 9.79)	8.79 ( 8.19, 9.44)	8.75 ( 8.16, 9.43)	8.12 ( 7.51, 8.75)	8.65 ( 7.82, 9.51)	14.44 (13.58, 15.34)	9.51 ( 8.88, 10.25)	7.83 ( 7.26, 8.52)	8.95 ( 8.27, 9.62)	0	1	I	16	18.3	18.5	14.7	15	13.5	34	49	49	31	34	40	91.14	0.66	1.79	0.28	5.15	0.98	89.57	0.91	1.55	0.37	6.6	1	87.66	0.96	1.65	0.4
Surrey	E10000030	7.69 (7.15, 8.25)	7.45 (6.96, 8.01)	6.78 (6.29, 7.27)	6.95 (6.49, 7.47)	6.83 (6.37, 7.31)	5.83 (5.43, 6.28)	6.72 (6.29, 7.20)	6.46 (6.05, 6.93)	5.77 (5.37, 6.20)	6.15 (5.74, 6.60)	5.72 (5.25, 6.20)	5.83 (5.42, 6.32)	6.26 (5.66, 6.98)	NA ( NA, NA)	5.69 (5.24, 6.15)	6.38 (5.96, 6.85)	6.77 (6.32, 7.25)	0	1	I	8.8	9.4	10.1	9.9	9.7	8.3	3	3	7	4	5	5	86.87	1.08	3.44	1.94	5.77	0.89	83.58	1.39	4.23	2.57	7.34	0.89	80.48	1.63	5.08	2.74
Warwickshire	E10000031	8.04 (7.26, 8.85)	7.49 (6.81, 8.27)	7.97 (7.16, 8.81)	7.75 (7.03, 8.46)	7.57 (6.95, 8.32)	8.06 (7.42, 8.81)	8.17 (7.46, 8.86)	8.56 (7.90, 9.33)	8.33 (7.69, 9.06)	9.28 (8.56, 10.01)	9.24 (8.57, 10.03)	8.86 (8.15, 9.59)	8.68 (7.87, 9.62)	NA ( NA, NA)	8.89 (8.19, 9.64)	7.89 (7.22, 8.56)	8.34 (7.67, 9.06)	0	1	I	14.8	15	15.6	13.8	13.8	12.2	26	27	31	25	27	27	89.54	0.74	3.66	1.03	4.36	0.67	87.37	0.97	4.2	1.4	5.28	0.79	84.95	1.34	4.77	1.63
West Sussex	E10000032	7.65 (7.04, 8.35)	8.18 (7.57, 8.81)	7.79 (7.17, 8.43)	8.03 (7.44, 8.66)	7.87 (7.25, 8.52)	8.56 (7.95, 9.18)	8.50 (7.80, 9.27)	7.27 (6.72, 7.84)	7.54 (7.00, 8.13)	8.00 (7.47, 8.61)	7.54 (6.99, 8.10)	7.55 (7.02, 8.14)	7.14 (6.47, 7.95)	NA ( NA, NA)	7.96 (7.43, 8.56)	7.01 (6.46, 7.55)	7.66 (7.09, 8.22)	0	1	I	14.1	14	14.4	13.2	12.9	11	22	20	22	22	22	19	90.05	1.09	2.91	1.29	3.97	0.69	87.19	1.4	3.11	1.91	5.44	0.94	85.62	1.5	3.4	2.04
Worcestershire	E10000034	8.32 (7.59, 9.14)	9.26 (8.52, 10.10)	10.38 (9.60, 11.22)	9.38 (8.59, 10.15)	9.98 (9.23, 10.76)	9.16 (8.43, 9.91)	9.55 (8.79, 10.29)	9.33 (8.64, 10.13)	9.58 (8.90, 10.37)	9.52 (8.84, 10.28)	9.33 (8.59, 10.04)	8.24 (7.58, 8.98)	NA ( NA, NA)	NA ( NA, NA)	9.01 (8.25, 9.75)	9.06 (8.38, 9.87)	10.41 (9.60, 11.19)	0.001	0.999	I	16.4	17.7	18.1	15.1	15.7	14.2	39	40	46	35	37	45	92.76	0.34	2.8	0.5	3.12	0.49	90.8	0.42	3.1	0.76	4.45	0.48	89.22	0.54	3.31	0.79
[truncated: 10 more columns]
