# Supplementary material for: Trends in childhood obesity for upper tier local authorities in England between 2007/08 and 2023/24: a latent trajectory analysis
Source: J Public Health (Oxf). 2025 Aug 19;47(4):e668–77. doi: 10.1093/pubmed/fdaf103 (PMC12669991; doi:10.1093/pubmed/fdaf103)
Supplement: Appendix_A-B_Summary_Table_fdaf103 [file appendix_a-b_summary_table_fdaf103.zip › Appendix_B_-_Year_6_Summary_Table_fdaf103.csv]

Area.Name	Area.Code	Year 6 Obesity Prevalence 2007/08	Year 6 Obesity Prevalence 2008/09	Year 6 Obesity Prevalence 2009/10	Year 6 Obesity Prevalence 2010/11	Year 6 Obesity Prevalence 2011/12	Year 6 Obesity Prevalence 2012/13	Year 6 Obesity Prevalence 2013/14	Year 6 Obesity Prevalence 2014/15	Year 6 Obesity Prevalence 2015/16	Year 6 Obesity Prevalence 2016/17	Year 6 Obesity Prevalence 2017/18	Year 6 Obesity Prevalence 2018/19	Year 6 Obesity Prevalence 2019/20	Year 6 Obesity Prevalence 2020/21	Year 6 Obesity Prevalence 2021/22	Year 6 Obesity Prevalence 2022/23	Year 6 Obesity Prevalence 2023/24	Probability Class II	Probability Class I	Year 6 Class	Average IMD Score 2010	Average IMD Score 2015	Average IMD Score 2019	Average IDACI Score 2010	Average IDACI Score 2015	Average IDACI Score 2019	IMD Rank 2010	IMD Rank 2015	IMD Rank 2019	IDACI Rank 2010	IDACI Rank 2015	IDACI Rank 2019	White Percentage 09/10	Black Percentage 09/10	South Asian Percentage 09/10	Other Asian Percentage 09/10	Other Ethnicity 09/10	Unclassified Percentage 09/10	White Percentage 14/15	Black Percentage 14/15	South Asian Percentage 14/15	Other Asian Percentage 14/15	Other Ethnicity 14/15	Unclassified Percentage 14/15	White Percentage 18/19	Black Percentage 18/19	South Asian Percentage 18/19	Other Asian Percentage 18/19
Hartlepool	E06000001	25.50 (23.06, 28.47)	22.77 (20.31, 25.48)	22.50 (19.81, 24.96)	25.96 (23.32, 28.64)	24.48 (21.92, 27.35)	21.11 (18.66, 23.73)	24.38 (21.92, 27.23)	25.49 (23.15, 28.51)	24.17 (21.68, 26.84)	23.32 (20.93, 25.89)	23.96 (21.61, 26.69)	26.84 (24.47, 29.58)	23.94 (20.71, 26.96)	NA ( NA, NA)	28.18 (25.74, 31.06)	27.47 (24.79, 29.90)	26.70 (24.11, 29.32)	0.792	0.208	II	33.7	33.2	35	30.1	30.7	28.3	129	134	142	117	137	143	96.31	0.21	1.6	0.64	1.09	0.16	95.23	0.5	1.26	1.6	1.3	0.1	94.13	0.63	1.4	1.43
Middlesbrough	E06000002	22.45 (20.29, 24.54)	21.52 (19.54, 23.68)	21.43 (19.55, 23.76)	21.34 (19.44, 23.50)	19.16 (17.40, 21.35)	22.97 (20.84, 25.11)	22.44 (20.40, 24.54)	21.24 (19.44, 23.34)	23.84 (22.00, 26.03)	22.66 (20.83, 24.73)	22.91 (21.10, 24.99)	24.73 (22.79, 26.74)	25.23 (23.07, 27.29)	NA ( NA, NA)	30.36 (28.35, 32.41)	28.53 (26.50, 30.51)	25.58 (23.76, 27.65)	0	1	I	37.6	40.2	40.5	35.3	35.7	32.7	143	145	146	129	149	150	81.65	1.07	10.54	0.69	5.01	1.03	78.65	1.44	10.52	0.72	8.11	0.56	76.73	2.13	9.32	1.04
Redcar and Cleveland	E06000003	18.96 (17.08, 21.28)	20.22 (18.26, 22.57)	20.50 (18.37, 22.60)	19.34 (17.21, 21.38)	21.48 (19.26, 23.51)	23.64 (21.37, 26.00)	20.68 (18.72, 23.07)	21.28 (19.18, 23.45)	22.54 (20.37, 24.71)	20.82 (18.98, 23.15)	22.18 (20.23, 24.49)	22.22 (20.08, 24.30)	24.04 (21.83, 26.25)	NA ( NA, NA)	26.81 (24.78, 29.15)	24.68 (22.64, 26.91)	25.25 (23.09, 27.47)	0	1	I	28.6	28.6	29.8	26	27.3	25.6	110	112	120	96	121	133	97.66	0.12	0.35	0.35	1.29	0.22	96.52	0.14	0.5	0.62	2.02	0.21	95.52	0.16	0.48	0.14
Stockton-on-Tees	E06000004	20.34 (18.73, 22.22)	20.36 (18.71, 22.29)	20.00 (18.44, 21.83)	20.46 (18.71, 22.28)	22.05 (20.29, 24.02)	21.03 (19.35, 22.97)	21.60 (19.92, 23.47)	19.76 (18.14, 21.59)	21.22 (19.57, 22.97)	21.05 (19.43, 22.77)	21.48 (19.87, 23.22)	19.50 (17.95, 21.11)	20.16 (18.19, 22.62)	NA ( NA, NA)	26.29 (24.57, 28.01)	26.26 (24.59, 28.05)	24.64 (22.95, 26.37)	0.001	0.999	I	23.5	24.6	25.8	21.8	22.6	20.9	80	86	95	72	87	103	91.82	0.68	4.29	0.86	2.03	0.32	89.78	1.27	3.95	1.78	2.95	0.28	88.6	1.21	4.23	1.56
Darlington	E06000005	20.26 (17.86, 22.52)	19.46 (17.32, 21.99)	19.65 (17.26, 21.83)	16.91 (14.67, 19.23)	17.93 (15.45, 20.39)	18.57 (16.55, 21.28)	18.22 (16.24, 20.77)	20.35 (17.94, 22.57)	20.83 (18.82, 23.43)	22.27 (20.22, 24.88)	21.05 (18.97, 23.72)	22.50 (20.18, 24.90)	22.49 (20.27, 24.91)	26.84 (24.20, 29.29)	25.10 (22.75, 27.62)	24.21 (22.02, 26.75)	20.68 (18.45, 23.05)	0	1	I	25.4	23.6	25.7	22.6	21.5	20.3	90	79	92	76	79	95	92.96	0.25	1.88	0.45	3.87	0.58	92.03	0.36	2.37	0.69	4.28	0.28	89.89	0.67	2.5	1.1
Halton	E06000006	22.00 (19.62, 24.20)	22.18 (20.05, 24.59)	21.79 (19.81, 24.14)	23.97 (21.58, 26.14)	19.62 (17.42, 21.67)	22.96 (20.87, 25.48)	20.22 (18.29, 22.60)	20.64 (18.63, 22.87)	22.76 (20.73, 25.04)	22.95 (20.87, 25.09)	23.47 (21.27, 25.73)	25.16 (22.96, 27.22)	25.70 (23.33, 28.57)	NA ( NA, NA)	25.44 (23.29, 27.83)	28.00 (25.66, 30.19)	26.67 (24.36, 28.83)	0.003	0.997	I	32.5	31.9	32.3	27.5	26.8	23.9	126	128	133	104	118	126	97.37	0	0.2	0.12	1.59	0.73	95.85	0.13	0.27	0.16	2.8	0.79	95.24	0.11	0.21	0.16
Warrington	E06000007	14.88 (13.30, 16.37)	16.94 (15.47, 18.64)	16.89 (15.40, 18.50)	17.34 (15.72, 18.95)	20.81 (19.21, 22.69)	16.89 (15.34, 18.47)	16.23 (14.79, 17.95)	16.10 (14.61, 17.68)	18.72 (17.14, 20.34)	17.23 (15.77, 18.90)	19.62 (17.98, 21.17)	18.99 (17.51, 20.60)	18.73 (16.81, 20.76)	NA ( NA, NA)	22.01 (20.35, 23.67)	22.16 (20.57, 23.79)	21.82 (20.22, 23.47)	0	1	I	18.5	19.3	18.9	14.4	15.3	13.2	53	57	55	27	35	38	93.96	0.42	1.57	1.01	2.6	0.43	91.68	0.43	2.07	1.59	3.84	0.39	89.99	0.91	2.16	1.78
Blackburn with Darwen	E06000008	18.59 (16.74, 20.60)	17.01 (15.43, 19.01)	17.73 (16.08, 19.61)	18.78 (16.98, 20.50)	17.25 (15.66, 19.10)	19.76 (17.88, 21.67)	18.88 (17.12, 20.58)	18.59 (16.94, 20.43)	22.28 (20.43, 24.01)	21.13 (19.31, 22.85)	21.66 (19.96, 23.42)	22.78 (20.97, 24.46)	22.25 (20.51, 23.92)	29.25 (27.24, 31.11)	25.98 (24.27, 27.86)	24.72 (22.99, 26.54)	24.45 (22.71, 26.24)	0	1	I	35.2	34.2	36	29.7	24	22.8	135	137	143	114	97	119	54.55	0.71	40.46	1.66	2.28	0.34	51.5	1.16	41.71	1.91	3.6	0.12	49.58	1.18	41.96	2.19
Blackpool	E06000009	18.89 (17.07, 20.89)	19.40 (17.54, 21.55)	18.39 (16.66, 20.60)	19.44 (17.57, 21.67)	18.56 (16.65, 20.86)	20.07 (18.13, 22.38)	22.14 (19.87, 24.35)	22.04 (20.00, 24.16)	22.44 (20.48, 24.68)	21.09 (19.06, 23.37)	22.41 (20.50, 24.81)	24.08 (21.95, 26.28)	28.57 (26.24, 30.84)	30.22 (27.93, 32.76)	29.53 (27.37, 32.01)	26.92 (24.87, 29.27)	26.16 (24.10, 28.53)	0	1	I	40.4	42	45	31.1	32.9	30.7	145	150	150	120	142	149	95.09	0.1	1.22	1.05	2.43	0.11	93.93	0.21	1.15	1.19	3.34	0.18	92.09	0.4	1.46	1.15
Kingston upon Hull	E06000010	22.47 (20.83, 24.12)	21.73 (20.21, 23.46)	20.68 (19.23, 22.40)	22.85 (21.25, 24.54)	22.36 (20.69, 23.95)	21.01 (19.45, 22.66)	20.58 (19.04, 22.15)	22.38 (20.87, 23.92)	23.56 (22.03, 25.14)	22.69 (21.26, 24.27)	23.54 (22.11, 25.10)	21.66 (20.25, 23.13)	23.43 (21.90, 24.87)	NA ( NA, NA)	29.29 (27.75, 30.96)	26.75 (25.33, 28.29)	27.90 (26.45, 29.50)	0.001	0.999	I	37.5	41.2	40.6	34.2	34	29.8	141	148	147	127	145	145	92.99	1.02	1.35	0.36	4.03	0.26	89.6	1.46	1.39	0.38	6.68	0.48	88.21	1.85	1.29	0.51
East Riding of Yorkshire	E06000011	17.36 (16.12, 18.79)	16.37 (15.06, 17.66)	18.73 (17.52, 20.15)	17.82 (16.46, 19.12)	17.58 (16.29, 18.93)	17.85 (16.59, 19.26)	17.02 (15.72, 18.40)	17.89 (16.62, 19.31)	17.49 (16.25, 18.87)	18.11 (16.77, 19.47)	15.51 (14.28, 16.74)	18.05 (16.77, 19.36)	18.20 (16.69, 19.86)	NA ( NA, NA)	22.66 (21.22, 24.07)	21.37 (20.00, 22.71)	20.60 (19.27, 22.02)	0	1	I	15	15.8	15.6	12.2	13.1	11.8	28	33	30	16	23	24	97.44	0.06	0.31	0.11	1.98	0.1	96.12	0.1	0.49	0.13	2.77	0.4	95.29	0.13	0.43	0.19
North East Lincolnshire	E06000012	19.68 (17.84, 21.45)	18.82 (16.91, 20.62)	21.33 (19.56, 23.34)	19.11 (17.34, 21.23)	18.94 (17.10, 20.93)	19.14 (17.27, 21.10)	19.52 (17.56, 21.36)	19.46 (17.64, 21.44)	22.19 (20.29, 24.10)	22.54 (20.52, 24.39)	21.14 (19.25, 22.97)	21.07 (19.19, 22.87)	22.55 (20.77, 24.59)	NA ( NA, NA)	26.61 (24.78, 28.72)	24.36 (22.48, 26.29)	27.58 (25.62, 29.59)	0	1	I	29.3	30.9	31.3	27.4	29	27.4	112	126	126	103	131	140	95.77	0.35	0.7	0.23	2.45	0.49	95.27	0.28	0.52	0.33	3.19	0.41	93.7	0.27	0.7	0.31
North Lincolnshire	E06000013	18.77 (16.90, 20.79)	18.75 (16.93, 20.86)	19.00 (17.16, 21.00)	17.41 (15.66, 19.39)	19.93 (18.10, 22.11)	20.00 (18.09, 22.03)	20.54 (18.80, 22.67)	20.11 (18.35, 22.09)	22.54 (20.73, 24.62)	20.87 (18.95, 22.65)	22.73 (20.97, 24.77)	20.63 (18.80, 22.44)	22.68 (20.96, 24.69)	NA ( NA, NA)	20.82 (19.19, 22.80)	22.25 (20.34, 24.02)	22.88 (21.09, 24.83)	0	1	I	21.8	21.4	22.1	20.6	20.5	18.3	68	66	72	63	74	79	92.98	0.52	3.6	0.48	1.76	0.67	90.25	0.49	3.33	0.87	2.45	2.62	91.38	0.59	2.86	1.22
York	E06000014	16.67 (14.67, 18.54)	16.98 (15.29, 18.98)	14.20 (12.48, 15.83)	14.83 (13.05, 16.54)	16.31 (14.69, 18.26)	16.21 (14.63, 18.21)	15.32 (13.78, 17.25)	15.14 (13.49, 16.84)	15.13 (13.55, 16.88)	16.08 (14.52, 17.88)	17.34 (15.75, 19.21)	14.96 (13.53, 16.74)	22.07 (19.26, 25.30)	NA ( NA, NA)	18.87 (17.19, 20.75)	18.73 (16.99, 20.57)	19.15 (17.34, 20.99)	0	1	I	12.9	12.2	11.7	13.5	12.3	10	19	16	12	23	15	10	94.39	0.39	0.83	1.22	2.68	0.49	92.88	0.47	1.04	1.48	3.65	0.48	91.04	0.49	1.27	1.39
Derby	E06000015	16.14 (14.74, 17.60)	17.24 (15.88, 18.87)	19.49 (17.99, 21.06)	19.09 (17.54, 20.61)	19.53 (18.03, 21.12)	19.48 (18.03, 21.15)	20.86 (19.31, 22.40)	20.74 (19.37, 22.35)	22.88 (21.46, 24.52)	23.13 (21.66, 24.68)	22.94 (21.53, 24.46)	23.02 (21.56, 24.44)	23.91 (22.39, 25.34)	NA ( NA, NA)	26.18 (24.78, 27.79)	26.58 (25.07, 28.04)	24.32 (22.82, 25.75)	0	1	I	24.6	27.8	26.3	26.5	24.9	21.1	84	107	98	100	106	104	70.8	3.23	16.02	1.26	8.15	0.54	65.89	3.76	16.54	1.77	11.17	0.87	62.28	3.85	17.35	2.17
Leicester	E06000016	20.46 (19.16, 21.84)	18.08 (16.79, 19.46)	21.57 (20.17, 22.92)	20.52 (19.19, 21.87)	20.76 (19.40, 22.12)	21.15 (19.79, 22.43)	20.69 (19.49, 22.09)	21.68 (20.41, 22.99)	22.96 (21.76, 24.34)	22.93 (21.75, 24.26)	23.46 (22.26, 24.74)	23.03 (21.87, 24.26)	23.77 (22.55, 25.01)	NA ( NA, NA)	26.09 (24.88, 27.42)	24.97 (23.74, 26.25)	25.76 (24.50, 27.02)	0	1	I	33.6	33.1	30.9	36.9	28.4	24.2	128	132	125	136	125	129	41.16	9.57	35.55	4.72	8.49	0.51	37.9	10.35	34.92	6.4	9.74	0.68	35.14	9.48	36.94	6.52
Rutland	E06000017	13.79 (10.67, 18.74)	12.96 ( 9.15, 17.08)	17.24 (13.38, 22.08)	16.67 (13.39, 21.52)	NA ( NA, NA)	14.04 (10.55, 18.67)	14.29 (10.85, 18.58)	12.90 ( 9.93, 17.51)	16.18 (12.19, 19.94)	11.94 ( 8.38, 15.19)	16.18 (12.19, 19.94)	13.43 (10.45, 17.83)	12.50 ( 9.59, 16.92)	NA ( NA, NA)	15.87 (11.93, 19.91)	17.19 (13.36, 21.57)	20.00 (15.58, 23.83)	0	1	I	8.6	9.6	8.4	6.4	7.6	7.2	2	4	3	1	2	4	97.6	0	0.29	0	1.63	0.48	94.55	1.13	0.56	0.56	3.12	0.09	92.77	1.43	0.77	0.52
Nottingham	E06000018	21.94 (20.46, 23.54)	22.04 (20.51, 23.63)	22.14 (20.62, 23.75)	22.26 (20.68, 23.87)	22.29 (20.66, 23.84)	21.31 (19.84, 23.05)	22.73 (21.24, 24.37)	22.52 (21.01, 24.10)	23.42 (21.98, 25.05)	24.47 (23.10, 26.03)	24.82 (23.41, 26.31)	23.12 (21.81, 24.59)	26.03 (24.61, 27.51)	NA ( NA, NA)	29.70 (28.23, 31.21)	29.01 (27.63, 30.53)	28.04 (26.58, 29.50)	0	1	I	34.4	36.9	34.9	39.2	34.5	29.8	133	143	141	140	147	145	61.11	9	14.17	2.1	12.96	0.65	55.81	10.84	13.18	3.55	16.1	0.51	52.57	11.62	13.39	3.64
Herefordshire	E06000019	16.29 (14.48, 18.17)	19.16 (17.17, 21.09)	15.43 (13.77, 17.36)	18.24 (16.51, 20.46)	15.68 (13.83, 17.59)	15.75 (14.03, 17.91)	NA ( NA, NA)	18.30 (16.36, 20.16)	19.75 (17.91, 21.79)	19.24 (17.33, 21.20)	18.80 (16.97, 20.62)	20.87 (19.14, 22.98)	19.23 (17.47, 21.23)	22.65 (20.49, 24.81)	23.30 (21.40, 25.36)	21.61 (19.65, 23.52)	21.10 (19.24, 22.98)	0	1	I	17.9	19.7	18.9	14.5	13.8	12.4	51	59	53	28	27	30	96.87	0.14	0.28	0.2	2.31	0.19	95.82	0.15	0.45	0.24	3	0.34	94.7	0.21	0.53	0.28
Telford and Wrekin	E06000020	18.69 (16.84, 20.65)	18.59 (16.85, 20.47)	19.75 (17.84, 21.71)	18.88 (17.05, 20.77)	21.10 (19.12, 23.07)	20.06 (18.12, 21.87)	22.28 (20.37, 24.21)	20.48 (18.68, 22.33)	21.77 (19.94, 23.68)	20.93 (19.09, 22.70)	21.60 (19.80, 23.35)	21.53 (19.88, 23.35)	25.26 (23.26, 27.16)	NA ( NA, NA)	27.05 (25.32, 28.99)	25.27 (23.46, 27.02)	24.67 (22.96, 26.49)	0	1	I	23.6	24.9	25	25.3	24.5	21.3	81	87	86	92	101	106	89.54	1.29	4.03	0.97	3.81	0.36	85.76	2.18	5.46	1.03	5.03	0.54	82.48	3.88	6.1	0.94
Stoke-on-Trent	E06000021	18.53 (17.13, 20.21)	21.40 (19.86, 23.07)	21.36 (19.78, 22.94)	21.31 (19.67, 22.87)	23.85 (22.16, 25.50)	22.34 (20.68, 23.98)	22.42 (20.94, 24.17)	24.13 (22.54, 25.76)	22.71 (21.15, 24.23)	24.55 (22.90, 26.09)	23.58 (22.11, 25.15)	24.84 (23.42, 26.42)	24.17 (22.67, 25.66)	NA ( NA, NA)	29.68 (28.19, 31.31)	29.87 (28.29, 31.47)	26.46 (25.03, 28.10)	0	1	I	35.3	34.4	34.5	31.2	28.6	25.7	136	138	138	121	127	134	80.12	1.79	11.85	1.82	4.29	0.13	75.23	2.97	12.43	2.56	6.72	0.11	72.09	3.73	12.7	3.33
Bath and North East Somerset	E06000022	15.85 (14.17, 17.98)	13.27 (11.60, 14.89)	16.51 (14.78, 18.42)	17.11 (15.15, 18.92)	13.86 (12.10, 15.57)	14.78 (13.14, 16.63)	15.84 (14.22, 17.92)	13.87 (12.22, 15.66)	13.64 (12.01, 15.44)	13.35 (11.89, 15.22)	12.89 (11.42, 14.53)	13.60 (11.92, 15.21)	NA ( NA, NA)	NA ( NA, NA)	15.41 (13.90, 17.25)	17.30 (15.66, 19.25)	17.00 (15.38, 18.92)	0	1	I	12.1	12.1	11.7	12.7	12.1	10.4	15	13	13	19	14	15	92.92	0.74	0.69	0.72	4	0.92	91.5	0.65	0.79	0.91	5.2	0.95	89.91	0.63	0.74	1.32
Bristol	E06000023	19.29 (18.04, 20.71)	18.12 (16.80, 19.37)	18.91 (17.63, 20.26)	18.51 (17.31, 19.91)	19.07 (17.76, 20.39)	19.91 (18.53, 21.25)	19.24 (18.06, 20.61)	20.40 (19.18, 21.77)	21.23 (19.94, 22.51)	19.78 (18.62, 21.07)	20.54 (19.33, 21.72)	18.41 (17.31, 19.56)	20.27 (19.06, 21.44)	NA ( NA, NA)	21.81 (20.67, 23.06)	21.60 (20.41, 22.78)	19.87 (18.80, 21.08)	0.003	0.997	I	25.2	27.2	26.4	28.3	24.6	20.6	88	102	100	107	102	99	74.08	9.05	6.43	1.86	8.11	0.48	70.6	11.14	6.19	2.2	9.31	0.56	69.82	10.76	5.77	2.27
North Somerset	E06000024	16.58 (15.01, 18.39)	15.80 (14.28, 17.53)	15.40 (13.88, 17.06)	15.69 (14.22, 17.52)	15.63 (14.02, 17.32)	16.49 (14.84, 18.16)	17.48 (15.81, 19.18)	14.14 (12.63, 15.69)	14.62 (13.12, 16.29)	14.77 (13.21, 16.37)	15.17 (13.60, 16.65)	14.42 (12.94, 15.93)	18.05 (15.93, 20.05)	NA ( NA, NA)	18.67 (17.20, 20.36)	17.67 (16.22, 19.33)	16.56 (15.01, 18.02)	0	1	I	15.2	15.8	15.8	14.4	14.8	12.4	29	32	32	26	32	30	95.14	0.26	0.84	0.54	2.66	0.55	94.23	0.34	0.8	0.82	3.55	0.26	93.44	0.46	0.81	0.65
South Gloucestershire	E06000025	14.43 (12.98, 16.02)	16.23 (14.86, 17.65)	16.03 (14.72, 17.54)	15.99 (14.60, 17.49)	15.13 (13.77, 16.61)	15.11 (13.81, 16.71)	14.49 (13.07, 15.83)	13.89 (12.65, 15.34)	15.61 (14.22, 16.96)	14.21 (12.86, 15.50)	17.12 (15.69, 18.48)	15.69 (14.51, 17.12)	15.93 (14.72, 17.36)	NA ( NA, NA)	19.23 (17.78, 20.60)	18.71 (17.35, 20.02)	16.39 (15.20, 17.73)	0	1	I	10.6	11.4	11.7	11.6	12.4	10.4	9	10	11	12	17	15	91.86	1.06	1.37	1.01	3.78	0.91	89.22	1.44	1.99	1.31	5.51	0.53	87.25	1.45	2.75	1.5
Plymouth	E06000026	16.94 (15.51, 18.48)	18.35 (16.76, 19.87)	16.52 (15.09, 18.15)	18.78 (17.24, 20.50)	19.66 (17.91, 21.32)	17.61 (16.03, 19.19)	18.16 (16.59, 19.79)	17.94 (16.48, 19.63)	15.81 (14.32, 17.27)	17.12 (15.75, 18.77)	18.64 (17.11, 20.16)	18.88 (17.42, 20.43)	19.37 (17.54, 21.66)	NA ( NA, NA)	20.68 (19.11, 22.29)	20.00 (18.51, 21.55)	20.12 (18.69, 21.78)	0	1	I	25.6	26.6	26.6	23.2	22.5	20.3	93	95	101	79	85	95	95.24	0.66	0.62	0.35	2.72	0.4	93.1	0.82	0.62	0.67	4.24	0.56	91.86	0.96	0.69	0.77
Torbay	E06000027	16.31 (14.31, 18.56)	16.02 (13.94, 17.93)	17.48 (15.41, 19.65)	15.57 (13.31, 17.64)	15.17 (12.87, 17.58)	21.50 (19.25, 24.18)	18.30 (16.22, 20.65)	18.72 (16.54, 21.00)	18.08 (16.06, 20.23)	19.83 (17.70, 22.19)	NA ( NA, NA)	20.22 (18.30, 22.62)	20.08 (18.07, 22.49)	NA ( NA, NA)	21.92 (19.80, 24.30)	21.11 (19.12, 23.48)	19.92 (18.02, 22.37)	0	1	I	26.8	28.8	28.1	24.6	24.1	21.9	102	114	114	87	98	110	95.42	0.13	0.6	0.72	2.85	0.27	94.37	0.11	0.81	0.73	3.78	0.2	93.8	0.16	0.73	0.65
Bournemouth	E06000028	17.02 (15.09, 19.15)	15.08 (13.25, 17.12)	15.91 (14.02, 18.00)	17.34 (15.35, 19.52)	15.23 (13.32, 17.36)	18.17 (16.08, 20.46)	15.06 (13.23, 17.10)	15.80 (13.91, 17.89)	14.84 (13.07, 16.80)	16.68 (14.86, 18.67)	17.33 (15.52, 19.30)	17.05 (15.36, 18.89)	NA	NA	NA	NA	NA	0	1	I	23.4	21.8	21.7	22.1	18.7	16.1	79	69	70	74	62	65	89.64	0.71	1.36	1.74	5.96	0.59	86.38	0.84	1.88	2.18	7.6	1.13	84.27	1.03	2.27	2.31
Poole	E06000029	15.25 (13.40, 17.30)	15.54 (13.64, 17.65)	13.98 (12.17, 16.00)	15.36 (13.49, 17.44)	15.05 (13.13, 17.20)	13.90 (12.08, 15.95)	16.04 (14.14, 18.15)	16.60 (14.67, 18.74)	16.43 (14.52, 18.53)	15.68 (13.83, 17.73)	15.95 (14.14, 17.93)	15.98 (14.21, 17.93)	NA	NA	NA	NA	NA	0	1	I	16.1	15.2	15.5	18	16.2	13.9	35	30	29	50	40	44	92.13	0.32	1.73	0.68	3.28	1.87	91.14	0.54	2.14	0.57	4.5	1.11	89.29	0.6	2.15	0.86
Swindon	E06000030	19.14 (17.41, 20.77)	16.43 (14.92, 18.07)	16.51 (15.05, 18.24)	17.17 (15.57, 18.90)	18.95 (17.29, 20.72)	19.51 (17.75, 21.20)	17.72 (16.08, 19.31)	19.68 (18.04, 21.37)	17.34 (15.78, 18.93)	20.39 (18.69, 21.99)	20.37 (18.86, 22.07)	18.89 (17.42, 20.41)	21.44 (19.89, 23.11)	NA ( NA, NA)	22.79 (21.12, 24.37)	22.32 (20.89, 23.97)	21.87 (20.29, 23.42)	0	1	I	16.5	17.9	18.6	17.7	17.2	14.9	40	43	52	48	49	52	84.57	1.86	5.74	2.03	4.9	0.89	79.83	2.8	7.89	2.5	6.37	0.6	74.93	3.36	10.76	2.99
Peterborough	E06000031	19.30 (17.44, 21.54)	19.95 (18.12, 21.70)	19.49 (17.84, 21.33)	19.75 (17.95, 21.46)	19.26 (17.55, 20.98)	21.26 (19.44, 22.95)	17.38 (15.90, 19.05)	17.88 (16.25, 19.67)	19.83 (18.26, 21.50)	22.63 (20.95, 24.35)	20.80 (19.24, 22.34)	22.74 (21.19, 24.31)	23.56 (21.64, 25.63)	NA ( NA, NA)	25.97 (24.34, 27.56)	25.17 (23.70, 26.81)	23.97 (22.40, 25.44)	0	1	I	25.6	27.7	27.8	27	25.1	20.8	93	105	111	102	109	101	72.37	2.68	16.31	1.91	6.43	0.3	69.77	3.19	16.4	2.69	7.43	0.51	67.68	3.79	14.37	3.09
Luton	E06000032	20.81 (19.26, 22.55)	21.76 (20.12, 23.35)	20.00 (13.40, 31.50)	21.82 (20.28, 23.54)	22.82 (21.31, 24.59)	23.05 (21.54, 24.72)	23.16 (21.66, 24.79)	23.37 (21.87, 24.95)	24.67 (23.19, 26.27)	26.46 (24.96, 28.11)	24.60 (23.18, 26.19)	25.84 (24.38, 27.45)	26.97 (25.36, 28.81)	NA ( NA, NA)	29.22 (27.73, 30.77)	28.19 (26.67, 29.78)	27.16 (25.69, 28.70)	0	1	I	25.8	27.6	25.9	30.3	23.7	19.6	95	104	97	118	94	89	37.66	11.39	37.16	4.15	9.26	0.38	33.28	11.23	39.66	4.94	10.22	0.67	31.5	9.72	40.82	5.45
Southend-on-Sea	E06000033	NA ( NA, NA)	19.88 (17.98, 21.78)	18.64 (16.78, 20.48)	17.43 (15.78, 19.46)	21.69 (19.82, 23.78)	16.10 (14.51, 18.11)	17.79 (16.15, 19.87)	17.15 (15.33, 18.88)	16.47 (14.80, 18.33)	18.03 (16.18, 19.75)	18.55 (16.91, 20.45)	19.44 (17.86, 21.35)	19.45 (17.87, 21.34)	NA ( NA, NA)	22.92 (21.15, 24.85)	21.77 (19.95, 23.48)	20.90 (19.28, 22.84)	0	1	I	23.1	24.5	22.4	24.8	22.7	19.2	75	84	75	88	88	86	86.88	2.62	3.06	1.63	4.99	0.83	83.35	3.2	3.7	2.18	6.62	0.94	81.2	3.16	4.2	2.26
Thurrock	E06000034	20.64 (18.80, 22.63)	20.97 (19.04, 22.97)	20.30 (18.41, 22.26)	25.14 (23.12, 27.19)	21.18 (19.17, 23.16)	19.52 (17.78, 21.59)	22.29 (20.37, 24.27)	21.30 (19.49, 23.14)	23.83 (22.00, 25.69)	22.93 (21.20, 24.83)	25.65 (23.88, 27.44)	22.59 (20.90, 24.25)	25.21 (23.45, 26.95)	NA ( NA, NA)	26.53 (24.72, 28.21)	25.96 (24.23, 27.69)	25.15 (23.54, 26.97)	0.002	0.998	I	19.4	21.6	20.9	21.1	21.8	18.6	57	67	65	68	80	82	78.34	11.61	2.54	1.28	5.31	0.91	71.47	15.8	3.05	1.49	6.97	1.22	67.88	15.67	5.23	1.83
Medway	E06000035	20.54 (19.00, 22.00)	19.30 (17.93, 20.90)	20.42 (18.99, 21.96)	20.04 (18.57, 21.57)	20.26 (18.87, 21.90)	18.39 (16.91, 19.88)	17.18 (15.85, 18.67)	19.76 (18.39, 21.28)	20.95 (19.47, 22.46)	21.06 (19.62, 22.53)	20.63 (19.15, 22.03)	21.65 (20.26, 23.06)	22.17 (20.81, 23.62)	28.62 (27.09, 30.28)	26.24 (24.79, 27.73)	23.12 (21.78, 24.59)	24.50 (23.16, 26.01)	0	1	I	20.5	22.3	23.9	21.4	22	18.9	63	70	83	70	81	85	86.21	2.89	3.61	0.87	5.8	0.62	82.13	5.01	3.67	1.1	7.6	0.48	79.39	6.04	3.88	1.24
Bracknell Forest	E06000036	17.76 (15.75, 20.34)	14.22 (12.39, 16.48)	15.64 (13.48, 17.86)	15.53 (13.55, 17.99)	16.43 (14.31, 18.82)	15.71 (13.34, 17.93)	16.59 (14.44, 18.86)	15.38 (13.33, 17.45)	15.57 (13.52, 17.57)	15.70 (13.83, 17.93)	18.01 (15.94, 20.11)	16.30 (14.44, 18.33)	18.38 (16.58, 20.71)	NA ( NA, NA)	18.63 (16.59, 20.79)	19.41 (17.57, 21.78)	17.34 (15.30, 19.32)	0	1	I	9.5	10.5	10.2	10.5	11	8.9	5	8	8	7	8	8	86.76	2.22	2.46	3.04	4.94	0.57	84	2.69	3.62	2.96	6.45	0.28	82.36	2.7	4.02	2.76
West Berkshire	E06000037	15.00 (13.18, 16.92)	16.10 (14.32, 18.09)	14.94 (13.32, 16.89)	16.94 (15.28, 19.04)	15.28 (13.47, 17.18)	14.23 (12.56, 16.22)	15.67 (13.87, 17.55)	14.33 (12.56, 16.02)	13.29 (11.62, 15.05)	14.52 (12.89, 16.40)	15.67 (13.85, 17.41)	15.04 (13.52, 16.83)	15.90 (14.21, 17.75)	NA ( NA, NA)	16.21 (14.37, 17.92)	17.66 (15.83, 19.48)	18.86 (16.96, 20.71)	0	1	I	10	10.2	10	10.4	10.4	8.7	6	7	5	6	7	7	91.23	0.87	1.74	0.82	4.07	1.28	89.22	1.03	2.62	0.73	5.7	0.7	87.33	1.15	3.38	0.7
Reading	E06000038	19.22 (17.22, 21.55)	19.16 (16.98, 21.24)	21.40 (19.30, 23.67)	20.62 (18.62, 22.77)	18.91 (17.01, 21.16)	18.95 (16.86, 20.92)	20.34 (18.48, 22.64)	20.33 (18.41, 22.45)	22.02 (20.08, 24.09)	18.56 (16.69, 20.41)	20.57 (18.76, 22.55)	19.64 (17.84, 21.37)	21.39 (19.61, 23.33)	NA ( NA, NA)	23.77 (21.88, 25.89)	23.78 (21.77, 25.64)	21.78 (19.93, 23.63)	0.004	0.996	I	20.6	19.3	19.6	23.3	19.8	16	64	58	58	81	69	63	61.97	8.95	12.86	3.99	10.8	1.43	56.11	9.91	15.01	5.26	12.34	1.37	51.47	9.15	16.75	6.34
Slough	E06000039	19.23 (17.38, 21.47)	19.86 (17.83, 21.99)	21.64 (19.68, 24.10)	21.09 (19.15, 23.32)	21.52 (19.47, 23.61)	20.98 (18.91, 22.99)	21.67 (19.73, 23.75)	24.16 (22.23, 26.20)	24.35 (22.38, 26.20)	26.08 (24.15, 27.90)	26.89 (25.00, 28.66)	26.15 (24.45, 27.97)	24.90 (23.26, 26.73)	NA ( NA, NA)	28.45 (26.59, 30.26)	27.37 (25.67, 29.30)	25.74 (24.04, 27.57)	0	1	I	24.2	22.9	23	26.8	19.5	14.7	82	73	78	101	67	50	35.4	9.56	39.85	3.38	11.18	0.62	31.34	8.98	41.86	3.51	13.32	0.99	27.9	7.4	45.49	3.32
Windsor and Maidenhead	E06000040	14.71 (12.98, 17.02)	12.66 (10.86, 14.72)	14.58 (12.54, 16.52)	12.39 (10.58, 14.50)	14.22 (12.42, 16.46)	12.50 (10.54, 14.40)	15.11 (13.14, 17.32)	16.73 (14.69, 18.76)	15.23 (13.23, 17.16)	16.31 (14.35, 18.20)	14.92 (13.06, 16.68)	15.20 (13.38, 17.03)	14.68 (12.91, 16.53)	NA ( NA, NA)	17.55 (15.72, 19.56)	18.83 (17.07, 20.98)	16.20 (14.26, 18.08)	0	1	I	8.8	8.9	8.4	9.1	8.4	6.7	4	2	2	3	3	2	77.27	0.9	11.95	1.11	8.23	0.55	73.81	1.05	13.16	1.37	9.8	0.81	69.01	1.1	15.81	1.58
Wokingham	E06000041	13.24 (11.58, 15.08)	13.68 (11.91, 15.33)	12.62 (11.18, 14.56)	12.91 (11.24, 14.61)	13.95 (12.29, 15.79)	13.02 (11.37, 14.68)	10.66 ( 9.11, 12.13)	12.98 (11.39, 14.58)	14.50 (13.00, 16.37)	13.95 (12.27, 15.53)	14.04 (12.40, 15.62)	13.92 (12.56, 15.65)	15.25 (13.76, 16.96)	NA ( NA, NA)	15.46 (14.06, 17.13)	14.44 (13.06, 15.97)	13.97 (12.51, 15.36)	0	1	I	5.4	5.7	5.8	6.5	6.8	5.6	1	1	1	2	1	1	82.77	1.7	6.71	1.85	5.93	1.03	76.42	2.49	9.8	2.75	7.55	0.99	70.73	2.56	13.22	2.74
Milton Keynes	E06000042	NA ( NA, NA)	15.98 (14.48, 17.46)	16.73 (15.40, 18.36)	19.70 (18.15, 21.36)	18.88 (17.44, 20.31)	18.29 (16.99, 19.83)	18.42 (17.14, 19.89)	19.38 (18.04, 20.77)	19.06 (17.70, 20.42)	19.56 (18.28, 20.95)	20.95 (19.63, 22.34)	20.29 (19.01, 21.68)	19.75 (18.47, 21.22)	NA ( NA, NA)	24.74 (23.48, 26.19)	23.51 (22.18, 24.82)	21.60 (20.40, 22.95)	0	1	I	15.6	18	18	20.6	19.7	15	33	45	44	65	68	53	70.15	10.72	7.59	2.91	7.45	1.19	63.75	14.12	8.55	4.07	8.05	1.46	61.47	13.03	10.69	3.89
Brighton and Hove	E06000043	17.98 (16.32, 19.66)	16.46 (14.89, 18.16)	15.45 (13.96, 17.21)	15.43 (13.81, 17.07)	15.40 (13.81, 17.04)	13.59 (12.13, 15.09)	13.11 (11.75, 14.61)	13.24 (11.94, 14.83)	13.76 (12.38, 15.38)	12.84 (11.59, 14.40)	14.16 (12.77, 15.60)	13.39 (12.04, 14.77)	14.81 (13.42, 16.31)	18.53 (17.05, 20.21)	18.72 (17.16, 20.32)	17.03 (15.46, 18.51)	15.19 (13.80, 16.80)	0	1	I	26	23.4	20.8	23.3	18.3	15.3	98	77	63	82	59	56	85.18	2.04	2.01	1.41	8.93	0.43	82.15	2.43	2.02	2.08	11.07	0.25	79.63	1.96	2.15	2.1
Portsmouth	E06000044	22.29 (20.28, 24.16)	21.51 (19.56, 23.36)	21.55 (19.82, 23.69)	19.51 (17.65, 21.29)	20.99 (19.22, 23.19)	20.83 (18.98, 22.87)	20.58 (18.56, 22.56)	18.98 (17.31, 20.97)	20.23 (18.46, 22.25)	21.72 (19.82, 23.56)	21.63 (19.99, 23.53)	21.63 (19.88, 23.35)	22.14 (20.31, 23.85)	28.28 (26.25, 30.20)	27.25 (25.40, 29.15)	25.73 (23.90, 27.54)	23.98 (22.39, 25.86)	0.007	0.993	I	25.4	27.1	26.9	26.4	23.8	20.2	90	101	105	99	95	93	86.27	1.9	4.6	2.05	4.21	0.98	82.5	2.95	4.99	2.06	6.66	0.84	80.03	3.67	4.87	2.23
Southampton	E06000045	18.25 (16.73, 20.08)	17.44 (15.78, 19.14)	20.38 (18.63, 22.29)	19.95 (18.17, 21.70)	19.10 (17.33, 20.87)	20.45 (18.62, 22.16)	21.48 (19.73, 23.30)	20.83 (19.16, 22.58)	22.62 (20.83, 24.28)	21.52 (19.98, 23.29)	21.96 (20.32, 23.56)	23.19 (21.69, 24.92)	23.83 (21.63, 25.95)	NA ( NA, NA)	25.14 (23.53, 26.82)	26.18 (24.55, 27.83)	26.84 (25.28, 28.61)	0	1	I	25	26.9	26.9	28.9	25	20.5	86	97	104	111	108	98	79.66	2.44	7.9	2.95	7.05	0	76.02	2.94	8.49	4.33	8.17	0.05	73.1	3.43	9.04	5.13
Isle of Wight	E06000046	19.31 (17.23, 21.53)	19.09 (16.91, 21.56)	16.67 (14.82, 18.99)	17.50 (15.28, 19.56)	18.14 (15.95, 20.32)	19.16 (16.97, 21.68)	17.32 (15.05, 19.39)	20.51 (18.27, 22.88)	17.62 (15.56, 19.83)	20.82 (18.64, 23.18)	20.16 (17.86, 22.36)	17.30 (15.40, 19.72)	17.54 (15.36, 20.48)	NA ( NA, NA)	20.68 (18.66, 23.29)	21.67 (19.69, 24.16)	16.40 (14.50, 18.61)	0.004	0.996	I	20.7	23.1	23.3	20.8	20.4	18	65	75	80	66	72	77	95.25	0	0.31	0.27	2.13	2.05	95.17	0.13	0.32	0.9	3.15	0.33	94.66	0.18	0.21	0.8
County Durham	E06000047	21.16 (20.06, 22.36)	20.27 (19.16, 21.33)	20.66 (19.61, 21.79)	21.53 (20.44, 22.73)	22.50 (21.37, 23.74)	21.05 (19.89, 22.20)	21.48 (20.31, 22.60)	21.46 (20.35, 22.59)	22.13 (21.01, 23.24)	22.53 (21.45, 23.69)	22.80 (21.69, 23.91)	22.33 (21.30, 23.47)	22.73 (21.57, 23.99)	NA ( NA, NA)	25.54 (24.40, 26.65)	25.63 (24.53, 26.82)	24.30 (23.15, 25.40)	0.006	0.994	I	26.4	25.7	26.8	23	23.9	22.2	101	92	103	77	96	113	97.34	0.1	0.43	0.41	1.62	0.1	96.66	0.18	0.45	0.5	2.02	0.2	95.81	0.29	0.48	0.55
Cheshire East	E06000049	15.85 (14.63, 17.09)	17.68 (16.49, 19.07)	18.33 (17.08, 19.60)	16.98 (15.73, 18.23)	16.97 (15.77, 18.35)	15.26 (13.99, 16.48)	15.73 (14.52, 17.00)	15.37 (14.18, 16.62)	15.91 (14.72, 17.18)	15.41 (14.22, 16.61)	16.53 (15.37, 17.81)	17.85 (16.71, 19.14)	NA ( NA, NA)	NA ( NA, NA)	19.41 (18.27, 20.70)	18.86 (17.72, 20.09)	19.39 (18.18, 20.64)	0	1	I	13.3	14.1	14.5	12.1	12.4	10.7	20	21	23	14	17	18	94.72	0.33	0.95	0.81	2.61	0.59	92.94	0.3	1.21	1.04	4.15	0.37	91.67	0.51	1.34	0.92
Cheshire West and Chester	E06000050	17.44 (16.02, 18.82)	17.43 (16.18, 18.82)	19.37 (18.01, 20.76)	20.13 (18.68, 21.50)	20.10 (18.72, 21.55)	17.62 (16.25, 18.95)	18.34 (17.08, 19.82)	18.48 (17.16, 19.84)	18.85 (17.51, 20.17)	18.71 (17.48, 20.13)	18.29 (17.06, 19.64)	19.39 (18.13, 20.72)	NA ( NA, NA)	NA ( NA, NA)	20.08 (18.80, 21.44)	19.83 (18.62, 21.23)	20.20 (18.84, 21.49)	0.002	0.998	I	16.9	18.1	18.1	16.3	16.6	14.5	45	46	45	41	42	48	95.72	0.2	0.77	0.63	2.29	0.39	94.66	0.3	0.87	0.96	2.78	0.43	93.13	0.46	1.1	0.96
Shropshire	E06000051	17.56 (16.15, 19.19)	17.27 (15.95, 18.85)	17.86 (16.26, 19.39)	17.55 (16.14, 19.10)	17.73 (16.21, 19.19)	19.33 (17.86, 20.94)	16.17 (14.76, 17.62)	15.38 (13.98, 16.82)	17.48 (16.01, 18.94)	16.83 (15.49, 18.43)	15.92 (14.59, 17.42)	16.54 (15.22, 18.02)	15.14 (12.96, 17.57)	NA ( NA, NA)	18.96 (17.46, 20.42)	17.60 (16.31, 19.16)	19.89 (18.38, 21.44)	0.001	0.999	I	16.4	16.7	17.2	13.2	12.8	12	36	36	41	21	20	25	96.19	0.13	0.41	0.44	2	0.84	95.11	0.19	0.52	0.51	2.94	0.72	94.48	0.3	0.66	0.59
Cornwall	E06000052	16.88 (15.79, 18.16)	17.92 (16.86, 19.12)	18.20 (17.09, 19.32)	15.69 (14.48, 16.98)	16.48 (15.35, 17.80)	16.24 (15.18, 17.40)	15.97 (14.96, 17.08)	17.11 (16.01, 18.15)	17.22 (16.22, 18.35)	15.07 (14.11, 16.13)	16.60 (15.60, 17.66)	15.59 (14.60, 16.59)	18.12 (17.09, 19.19)	NA ( NA, NA)	20.72 (19.63, 21.77)	18.97 (17.93, 20.01)	18.86 (17.83, 19.91)	0	1	I	22.5	23.8	23	18.7	17.7	16.3	73	81	79	56	55	67	96.62	0.09	0.17	0.25	2.04	0.83	95.51	0.1	0.19	0.39	2.85	0.97	94.69	0.07	0.17	0.33
Wiltshire	E06000054	15.88 (14.78, 17.07)	14.60 (13.62, 15.74)	15.66 (14.63, 16.75)	16.40 (15.33, 17.51)	15.90 (14.88, 17.06)	15.05 (14.01, 16.15)	16.26 (15.25, 17.42)	15.03 (14.06, 16.15)	15.73 (14.71, 16.84)	15.43 (14.46, 16.55)	15.21 (14.26, 16.30)	14.79 (13.82, 15.79)	17.28 (16.21, 18.33)	NA ( NA, NA)	19.61 (18.52, 20.65)	19.26 (18.25, 20.39)	19.36 (18.31, 20.46)	0	1	I	12.2	13.5	13.4	11.5	11.4	10.2	16	19	18	10	9	14	94.41	0.59	0.55	0.53	3.06	0.86	92.03	1.21	0.72	0.79	4.25	1.01	90.42	1.74	0.76	0.99
Bedford	E06000055	16.26 (14.60, 18.42)	16.56 (14.68, 18.35)	19.93 (18.05, 22.05)	19.12 (17.21, 21.06)	18.27 (16.55, 20.40)	19.75 (17.83, 21.70)	18.32 (16.46, 20.24)	18.57 (16.82, 20.46)	19.83 (18.13, 21.89)	19.89 (18.11, 21.74)	20.74 (18.92, 22.58)	21.08 (19.43, 22.97)	20.99 (19.23, 22.69)	NA ( NA, NA)	24.31 (22.52, 26.14)	21.48 (19.81, 23.27)	21.24 (19.64, 23.15)	0	1	I	17.8	19.2	18.9	20.1	18.9	15.1	50	56	54	61	63	54	69.45	4.47	14.55	1.08	9.74	0.71	65.81	5.26	14.87	2.13	11.32	0.61	64.7	5.31	13.89	2.42
Central Bedfordshire	E06000056	14.37 (13.01, 15.69)	16.01 (14.62, 17.47)	14.20 (12.97, 15.69)	15.67 (14.36, 17.17)	15.77 (14.49, 17.30)	14.68 (13.29, 16.03)	16.27 (14.87, 17.63)	14.47 (13.13, 15.77)	15.84 (14.45, 17.15)	16.21 (14.98, 17.65)	16.55 (15.20, 17.88)	14.88 (13.75, 16.21)	16.50 (15.24, 17.87)	NA ( NA, NA)	19.24 (17.96, 20.60)	17.98 (16.78, 19.35)	17.63 (16.41, 18.98)	0	1	I	10.7	12.2	12.2	12.6	13.7	11.4	10	15	14	17	26	22	90.89	1.68	1.13	0.9	5.07	0.34	87.35	2.74	1.5	0.83	7.12	0.46	85.79	2.6	1.94	1.22
Northumberland	E06000057	18.04 (16.66, 19.45)	17.03 (15.80, 18.50)	18.44 (17.12, 19.83)	18.61 (17.21, 20.01)	19.20 (17.80, 20.62)	17.18 (15.90, 18.63)	17.72 (16.36, 19.12)	19.71 (18.40, 21.22)	19.59 (18.20, 21.07)	21.13 (19.69, 22.61)	20.81 (19.31, 22.22)	18.96 (17.56, 20.28)	19.57 (18.10, 21.20)	24.65 (23.16, 26.31)	21.77 (20.32, 23.24)	23.57 (22.13, 25.06)	22.31 (20.94, 23.89)	0	1	I	20.2	20.5	22.1	18.4	18.6	17.4	60	61	71	53	61	73	96.78	0.06	0.95	0.54	1.44	0.24	95.99	0.1	1.12	0.71	1.91	0.17	95.33	0.13	0.73	0.85
Bolton	E08000001	17.13 (15.92, 18.53)	17.60 (16.27, 18.94)	19.55 (18.13, 20.92)	21.03 (19.62, 22.52)	NA ( NA, NA)	20.09 (18.69, 21.48)	20.31 (19.01, 21.78)	19.68 (18.31, 20.97)	21.19 (19.79, 22.51)	21.47 (20.11, 22.78)	20.74 (19.53, 22.12)	20.92 (19.68, 22.26)	21.35 (20.08, 22.67)	28.07 (26.59, 29.48)	25.46 (24.12, 26.89)	22.26 (21.03, 23.63)	23.59 (22.27, 24.93)	0	1	I	30.5	28.4	30.7	25.1	23.1	21.9	120	111	124	90	91	110	71.67	2.49	20.32	1.14	4.02	0.36	66.11	4.68	20.91	1.74	6.19	0.36	60.71	6.47	23.32	2.21
Bury	E08000002	17.27 (15.54, 18.89)	18.47 (16.79, 20.16)	17.22 (15.60, 18.92)	19.90 (18.28, 21.84)	18.62 (16.85, 20.28)	19.40 (17.77, 21.23)	20.49 (18.85, 22.35)	17.22 (15.67, 18.90)	19.72 (18.06, 21.40)	21.35 (19.65, 23.10)	20.58 (18.88, 22.23)	21.16 (19.52, 22.90)	NA ( NA, NA)	25.76 (23.94, 27.80)	24.51 (22.84, 26.37)	24.73 (23.09, 26.63)	22.29 (20.71, 24.11)	0	1	I	22.2	21.8	23.7	18.5	18.4	16.9	70	68	82	54	60	71	81.48	1.37	10.37	1.44	4.52	0.81	78.09	1.91	11.79	2.09	5.14	0.98	75.46	2.25	12.14	2.96
Manchester	E08000003	22.01 (20.79, 23.32)	22.39 (21.13, 23.64)	23.86 (22.60, 25.09)	23.52 (22.32, 24.78)	23.77 (22.51, 25.04)	24.12 (22.92, 25.42)	24.75 (23.60, 26.00)	24.34 (23.15, 25.50)	25.04 (23.96, 26.22)	25.43 (24.33, 26.50)	26.26 (25.24, 27.38)	26.34 (25.26, 27.41)	27.30 (26.22, 28.37)	NA ( NA, NA)	28.34 (27.24, 29.41)	29.16 (28.04, 30.22)	26.95 (25.96, 28.04)	0.012	0.988	I	41.1	40.5	40	43.5	34.3	29.7	147	146	145	145	146	144	52.41	13.35	18.57	2.45	12.42	0.8	44.17	16.81	19.69	3.21	15.44	0.68	41.21	17.34	19.61	3.65
Oldham	E08000004	18.06 (16.59, 19.53)	19.69 (18.11, 21.18)	18.10 (16.70, 19.65)	17.74 (16.35, 19.26)	20.30 (18.79, 21.85)	19.41 (17.95, 20.92)	21.73 (20.33, 23.38)	20.27 (18.88, 21.79)	21.96 (20.51, 23.46)	21.30 (19.78, 22.79)	23.30 (21.86, 24.95)	23.01 (21.57, 24.54)	26.83 (24.53, 29.48)	NA ( NA, NA)	27.22 (25.62, 28.72)	25.32 (23.91, 26.95)	25.04 (23.61, 26.56)	0	1	I	30.4	30.3	33.2	30.1	26	23.3	119	123	135	116	111	122	61.93	1.28	31.73	0.64	3.46	0.94	57.33	2.16	33.27	1.13	5.39	0.71	53.46	4.02	33.32	1.51
Rochdale	E08000005	19.13 (17.59, 20.73)	17.67 (16.12, 19.16)	19.38 (17.89, 21.14)	20.29 (18.71, 21.92)	21.85 (20.23, 23.54)	20.63 (19.15, 22.41)	19.92 (18.39, 21.54)	20.53 (18.97, 22.05)	21.04 (19.62, 22.70)	23.30 (21.75, 24.93)	23.84 (22.29, 25.38)	22.77 (21.35, 24.37)	23.98 (22.24, 25.61)	NA ( NA, NA)	27.27 (25.66, 28.83)	25.27 (23.76, 26.75)	24.68 (23.16, 26.17)	0	1	I	33.9	33.7	34.4	29.5	26.6	23.5	130	136	137	113	115	123	69.4	2.17	23.71	0.9	3.17	0.66	66.12	3.21	24.08	1.19	4.93	0.46	62.8	4.24	23.69	2.04
Salford	E08000006	21.27 (19.68, 23.03)	18.28 (16.75, 19.97)	20.31 (18.71, 22.03)	23.47 (21.64, 25.24)	21.03 (19.35, 22.81)	21.30 (19.58, 23.03)	21.21 (19.62, 23.01)	21.26 (19.72, 23.02)	23.74 (22.15, 25.50)	21.67 (20.16, 23.39)	22.69 (21.18, 24.30)	23.15 (21.57, 24.71)	25.22 (23.66, 26.87)	NA ( NA, NA)	27.42 (25.88, 29.08)	25.99 (24.44, 27.57)	26.68 (25.08, 28.22)	0	1	I	34.7	33	34.2	32.2	27.8	24.1	134	131	136	122	123	127	86.41	2.94	2.11	0.65	7.18	0.71	80.22	5.09	2.53	0.8	10.6	0.76	76.1	6.55	2.55	0.9
Stockport	E08000007	14.79 (13.42, 16.09)	15.98 (14.62, 17.55)	16.85 (15.51, 18.35)	16.67 (15.31, 18.04)	18.42 (16.93, 19.87)	17.18 (15.81, 18.72)	16.67 (15.38, 18.21)	15.68 (14.33, 16.98)	16.47 (15.22, 17.86)	18.09 (16.83, 19.55)	17.58 (16.34, 18.99)	18.01 (16.66, 19.31)	18.32 (17.02, 19.67)	NA ( NA, NA)	21.22 (19.90, 22.73)	19.97 (18.71, 21.43)	19.74 (18.42, 21.06)	0	1	I	18.9	19.1	20.8	15.6	15.8	14.6	55	55	64	36	38	49	87.88	0.71	4.93	1.59	4.32	0.56	85.12	1.12	5.19	1.96	6.05	0.56	82.82	1.29	6.3	1.9
Tameside	E08000008	18.95 (17.45, 20.65)	18.83 (17.41, 20.55)	20.78 (19.30, 22.53)	19.52 (17.89, 21.12)	19.51 (17.86, 21.14)	18.93 (17.41, 20.65)	19.87 (18.40, 21.64)	20.41 (18.92, 22.13)	20.28 (18.66, 21.82)	20.32 (18.77, 21.90)	21.27 (19.67, 22.87)	21.34 (19.86, 22.95)	21.06 (19.53, 22.64)	NA ( NA, NA)	24.55 (22.92, 26.28)	24.22 (22.55, 25.86)	22.13 (20.56, 23.79)	0	1	I	29.6	29.4	31.4	24.8	24.6	22.3	115	117	127	89	102	114	85.31	0.98	9.49	0.87	3.02	0.34	81.49	1.83	9.94	1.32	4.94	0.49	78.87	2.4	10.08	1.56
Trafford	E08000009	15.40 (14.00, 17.04)	17.66 (16.15, 19.29)	18.58 (17.07, 20.19)	16.70 (15.20, 18.31)	17.01 (15.58, 18.73)	18.82 (17.27, 20.41)	17.25 (15.81, 18.82)	15.89 (14.57, 17.46)	16.97 (15.54, 18.48)	17.57 (16.20, 19.09)	16.48 (15.09, 17.87)	17.63 (16.33, 19.17)	17.84 (16.55, 19.33)	NA ( NA, NA)	17.92 (16.54, 19.25)	18.25 (16.89, 19.56)	17.60 (16.29, 19.00)	0	1	I	17	15.4	16.1	16.1	14.3	11.7	47	31	33	39	29	23	77.67	3.56	8.87	2.22	6.47	1.21	72.19	3.65	10.48	3.82	8.43	1.43	68.15	3.59	11.87	4.38
Wigan	E08000010	18.02 (16.77, 19.38)	18.81 (17.50, 20.25)	19.14 (17.87, 20.57)	19.29 (17.86, 20.70)	19.31 (17.93, 20.73)	18.95 (17.59, 20.47)	20.25 (18.87, 21.66)	19.91 (18.53, 21.24)	20.75 (19.46, 22.10)	21.46 (20.18, 22.93)	21.04 (19.77, 22.50)	23.46 (22.15, 24.90)	23.89 (22.55, 25.30)	NA ( NA, NA)	24.60 (23.14, 26.01)	23.23 (21.91, 24.67)	23.67 (22.31, 25.13)	0	1	I	26	24.9	25.7	19.9	20.2	17.4	99	88	93	59	70	73	95.66	0.6	0.66	0.52	2.26	0.3	94.22	0.97	0.75	0.67	2.85	0.54	92.2	1.41	0.81	1.03
Knowsley	E08000011	21.05 (19.05, 22.90)	22.26 (20.16, 24.23)	22.02 (20.00, 23.96)	24.00 (22.03, 26.18)	23.91 (21.99, 26.15)	23.79 (21.87, 26.11)	23.93 (21.83, 25.96)	22.44 (20.46, 24.60)	24.05 (22.07, 26.12)	26.74 (24.68, 28.76)	24.63 (22.55, 26.63)	27.06 (24.87, 29.08)	27.24 (25.06, 29.94)	NA ( NA, NA)	28.53 (26.37, 30.56)	30.75 (28.71, 32.90)	30.25 (28.31, 32.51)	0	1	I	41	41.4	43	35	33.7	30.3	146	149	149	128	144	148	95.41	0.52	0.57	0.63	1.51	1.37	94.29	0.64	0.97	1.2	2.21	0.69	93.8	0.78	0.77	0.88
Liverpool	E08000012	21.04 (19.73, 22.34)	22.98 (21.57, 24.50)	21.64 (20.38, 22.92)	21.86 (20.65, 23.23)	23.07 (21.78, 24.43)	23.18 (21.84, 24.53)	23.49 (22.13, 24.79)	23.08 (21.77, 24.37)	23.84 (22.52, 25.13)	23.71 (22.48, 25.07)	22.94 (21.67, 24.14)	24.85 (23.69, 26.08)	25.70 (24.46, 26.97)	NA ( NA, NA)	30.44 (29.10, 31.70)	28.06 (26.88, 29.33)	26.57 (25.42, 27.84)	0.001	0.999	I	43.5	41.1	42.4	37.6	33.4	29.9	150	147	148	138	143	147	85.58	3.81	1.8	1.54	7.17	0.11	80.81	4.58	2.34	3.06	8.98	0.23	77.82	5.06	2.63	3.55
St. Helens	E08000013	20.33 (18.56, 22.28)	21.62 (19.83, 23.58)	21.55 (19.75, 23.53)	22.01 (19.96, 24.02)	20.38 (18.38, 22.35)	21.49 (19.71, 23.65)	22.16 (20.12, 24.04)	18.61 (16.78, 20.37)	24.29 (22.32, 26.54)	24.46 (22.46, 26.36)	22.52 (20.79, 24.58)	22.96 (21.20, 24.87)	25.78 (23.73, 28.00)	NA ( NA, NA)	29.07 (26.97, 31.07)	25.78 (24.03, 27.78)	27.45 (25.63, 29.51)	0	1	I	28.4	29.8	31.5	25.3	26.3	23.7	108	121	129	91	113	124	97.05	0.1	0.39	0.62	1.48	0.35	96.19	0.17	0.3	0.94	2.02	0.38	95.23	0.45	0.26	1.21
Sefton	E08000014	17.33 (16.03, 18.85)	17.91 (16.58, 19.42)	19.81 (18.29, 21.29)	21.19 (19.76, 22.85)	19.96 (18.37, 21.48)	20.00 (18.52, 21.61)	19.55 (18.15, 21.16)	17.92 (16.58, 19.51)	19.85 (18.38, 21.45)	20.63 (19.20, 22.25)	21.51 (19.96, 23.05)	21.36 (19.78, 22.85)	22.74 (21.27, 24.40)	NA ( NA, NA)	23.27 (21.74, 24.78)	23.85 (22.33, 25.41)	24.56 (23.09, 26.24)	0	1	I	24.2	25.7	27	20.4	21.1	18.8	83	91	106	62	77	84	96.48	0.34	0.38	0.51	2.06	0.24	95.36	0.31	0.49	0.81	2.69	0.34	93.69	0.45	0.43	1
Wirral	E08000015	19.00 (17.60, 20.36)	20.52 (19.15, 21.93)	20.43 (19.03, 21.79)	18.55 (17.23, 19.90)	19.78 (18.48, 21.26)	19.06 (17.77, 20.55)	19.62 (18.21, 20.97)	19.63 (18.31, 21.03)	20.70 (19.38, 22.10)	20.66 (19.31, 21.99)	21.58 (20.24, 22.95)	18.86 (17.60, 20.19)	20.74 (19.38, 22.12)	NA ( NA, NA)	21.33 (20.00, 22.86)	23.46 (22.07, 24.82)	22.32 (20.96, 23.70)	0.003	0.997	I	26.8	26.9	29.6	25.4	24.1	21.8	103	98	118	94	98	107	95.1	0.23	1.09	0.97	2.16	0.45	93.86	0.33	1.55	1.18	2.77	0.31	93.06	0.33	1.53	1.21
Barnsley	E08000016	21.33 (19.69, 22.86)	19.58 (18.03, 21.22)	21.28 (19.76, 23.07)	19.50 (17.99, 21.30)	19.49 (17.83, 21.17)	21.83 (20.03, 23.53)	20.26 (18.74, 22.01)	17.53 (15.87, 19.36)	21.43 (19.96, 23.17)	19.03 (17.49, 20.52)	18.68 (17.25, 20.22)	21.27 (19.82, 22.88)	19.43 (17.67, 21.59)	NA ( NA, NA)	25.54 (23.93, 27.18)	26.34 (24.84, 28.06)	25.57 (24.01, 27.21)	0	1	I	28.6	29.6	29.9	24.2	24.9	22.5	110	119	121	84	106	116	96.98	0.52	0.25	0.07	1.97	0.21	95.44	0.68	0.47	0.24	2.87	0.31	95.08	0.64	0.45	0.29
Doncaster	E08000017	19.08 (17.80, 20.50)	NA ( NA, NA)	19.90 (18.56, 21.37)	18.60 (17.27, 20.13)	18.61 (17.23, 20.07)	19.29 (17.87, 20.77)	17.15 (15.80, 18.54)	20.10 (18.64, 21.49)	19.50 (18.21, 20.95)	21.03 (19.71, 22.49)	21.97 (20.55, 23.35)	20.52 (19.28, 21.90)	23.74 (22.41, 25.19)	NA ( NA, NA)	27.56 (26.12, 29.01)	27.71 (26.26, 29.17)	24.59 (23.19, 25.97)	0	1	I	29.8	29.1	30.3	24.3	24.8	22.7	118	116	122	85	104	118	92.36	0.94	1.88	0.89	3.35	0.57	90.39	1.16	1.88	1.46	4.7	0.41	89.63	1.2	1.81	1.65
Rotherham	E08000018	20.58 (19.16, 22.17)	19.20 (17.82, 20.77)	NA ( NA, NA)	21.31 (19.92, 22.90)	20.30 (18.78, 21.82)	20.90 (19.51, 22.54)	23.42 (21.90, 25.02)	21.49 (20.11, 23.11)	21.80 (20.34, 23.35)	22.22 (20.78, 23.77)	22.69 (21.32, 24.28)	23.62 (22.14, 25.09)	24.60 (22.94, 26.53)	NA ( NA, NA)	26.96 (25.47, 28.55)	27.63 (26.12, 29.18)	26.97 (25.43, 28.52)	0	1	I	28.1	28.3	29.6	23.5	24.3	22.1	106	110	116	83	100	112	88.46	0.79	6.85	0.37	3.31	0.23	84.92	1.39	7.12	0.81	5.5	0.26	84.13	1.6	6.9	1.12
Sheffield	E08000019	17.52 (16.53, 18.64)	18.56 (17.45, 19.62)	18.60 (17.56, 19.67)	20.40 (19.35, 21.53)	19.37 (18.30, 20.46)	18.91 (17.88, 20.04)	19.59 (18.54, 20.67)	19.47 (18.45, 20.52)	20.77 (19.70, 21.80)	21.22 (20.16, 22.27)	21.13 (20.12, 22.19)	21.64 (20.61, 22.66)	22.36 (21.15, 23.53)	NA ( NA, NA)	25.26 (24.22, 26.38)	24.44 (23.38, 25.47)	23.85 (22.85, 24.97)	0	1	I	27.4	27.6	27.1	25.3	23.5	21.9	104	103	107	93	93	110	75.01	4.63	9.88	1.64	8.47	0.37	69.26	5.29	10.1	2.48	12.37	0.5	65.96	6.17	9.69	3.33
Newcastle upon Tyne	E08000021	21.02 (19.42, 22.65)	21.56 (19.98, 23.25)	21.47 (19.91, 23.17)	24.55 (22.84, 26.20)	25.00 (23.21, 26.66)	22.18 (20.67, 23.97)	23.12 (21.56, 24.85)	24.17 (22.56, 25.89)	24.86 (23.15, 26.47)	23.52 (22.02, 25.22)	24.49 (22.98, 26.22)	24.57 (23.07, 26.19)	24.78 (23.27, 26.41)	NA ( NA, NA)	27.95 (26.39, 29.60)	29.08 (27.48, 30.76)	25.77 (24.25, 27.34)	0.006	0.994	I	29.7	28.3	29.8	32.4	27.3	24.7	117	109	119	123	121	132	79.77	2.64	9.03	2.68	5.6	0.27	72.78	4.44	10.71	4.06	7.73	0.28	69.14	5.52	10.69	4.17
North Tyneside	E08000022	20.45 (18.72, 22.25)	19.95 (18.35, 21.81)	19.08 (17.49, 20.97)	20.32 (18.55, 22.19)	22.08 (20.19, 23.89)	19.19 (17.56, 21.16)	17.97 (16.25, 19.62)	19.13 (17.44, 20.92)	20.84 (19.11, 22.55)	20.74 (18.99, 22.40)	21.01 (19.24, 22.74)	21.62 (19.97, 23.34)	21.35 (19.69, 23.09)	NA ( NA, NA)	24.66 (22.94, 26.52)	22.39 (20.66, 24.09)	22.27 (20.66, 24.14)	0.004	0.996	I	22.2	21.3	22.3	21	20.4	17.9	71	64	74	67	72	76	94.71	0.6	1.48	1.23	1.89	0.09	93.02	0.99	1.66	1.2	2.94	0.18	92.58	0.76	1.48	1.48
South Tyneside	E08000023	21.22 (19.32, 23.39)	20.98 (19.01, 23.10)	22.11 (20.03, 24.33)	22.30 (20.24, 24.54)	24.36 (22.25, 26.80)	22.92 (20.75, 25.38)	23.97 (21.80, 26.18)	23.05 (20.96, 25.25)	22.15 (20.14, 24.36)	23.51 (21.28, 25.54)	24.19 (22.11, 26.37)	25.23 (23.23, 27.48)	26.97 (24.86, 29.14)	34.08 (31.79, 36.50)	28.35 (26.30, 30.66)	26.10 (24.08, 28.25)	26.20 (24.16, 28.39)	0.006	0.994	I	28.4	30.6	31.5	27.7	28.2	26.7	107	125	128	106	124	138	91.68	0.3	3.52	0.71	1.89	1.9	91.57	0.52	3.48	0.49	2.56	1.39	91.02	0.7	3.18	0.47
Sunderland	E08000024	21.23 (19.77, 22.73)	20.18 (18.82, 21.78)	21.22 (19.63, 22.75)	22.04 (20.53, 23.66)	23.87 (22.35, 25.53)	21.37 (19.82, 23.00)	22.64 (21.10, 24.22)	23.13 (21.64, 24.76)	23.95 (22.48, 25.61)	24.14 (22.60, 25.71)	25.04 (23.50, 26.59)	24.80 (23.29, 26.34)	23.57 (22.13, 25.18)	NA ( NA, NA)	29.69 (28.05, 31.28)	26.97 (25.44, 28.53)	27.50 (25.95, 29.17)	0	1	I	29.5	29.7	30.6	26.3	26.2	24.3	113	120	123	98	112	130	94.62	0.44	2.9	0.86	0.95	0.24	93.11	0.59	3.1	1.4	1.64	0.15	92.07	0.8	3	1.35
Birmingham	E08000025	22.09 (21.34, 22.83)	21.43 (20.72, 22.21)	23.11 (22.39, 23.88)	23.30 (22.54, 24.05)	24.28 (23.51, 25.03)	23.37 (22.63, 24.12)	23.82 (23.12, 24.58)	24.00 (23.28, 24.70)	25.32 (24.60, 26.04)	25.22 (24.53, 25.95)	25.58 (24.88, 26.28)	25.71 (25.03, 26.41)	25.53 (24.73, 26.34)	NA ( NA, NA)	27.94 (27.23, 28.64)	26.98 (26.29, 27.70)	25.96 (25.27, 26.65)	0.04	0.96	I	37.5	37.8	38.1	37.4	30.5	27.6	142	144	144	137	136	142	40.29	11.43	35.91	1.8	9.76	0.8	36.38	12.32	35.06	1.75	13.29	1.2	35.11	12.03	33.6	2.01
Coventry	E08000026	18.91 (17.67, 20.38)	19.23 (17.93, 20.70)	20.57 (19.16, 21.89)	20.24 (18.93, 21.64)	20.62 (19.28, 22.01)	20.39 (19.07, 21.80)	21.36 (20.03, 22.71)	21.04 (19.80, 22.41)	23.16 (21.78, 24.51)	24.25 (22.86, 25.57)	23.49 (22.25, 24.86)	22.55 (21.38, 23.88)	25.34 (23.98, 26.67)	30.16 (28.72, 31.75)	26.73 (25.34, 28.07)	25.58 (24.31, 26.91)	26.06 (24.83, 27.44)	0	1	I	28.4	28.1	25.6	28.3	25.3	21.8	109	108	91	108	110	107	65.62	7.58	16.15	3.31	7	0.33	59.34	11.16	15.36	4.47	9.18	0.49	56.92	11.9	15.17	5.15
Dudley	E08000027	20.35 (18.99, 21.70)	20.54 (19.13, 21.88)	23.80 (22.33, 25.22)	22.02 (20.66, 23.48)	22.61 (21.18, 24.04)	22.50 (21.13, 24.00)	24.07 (22.67, 25.62)	23.33 (21.99, 24.88)	23.02 (21.70, 24.53)	23.17 (21.76, 24.68)	25.92 (24.43, 27.38)	24.21 (22.87, 25.65)	26.87 (25.37, 28.37)	NA ( NA, NA)	27.37 (25.99, 28.89)	26.33 (24.98, 27.76)	24.77 (23.44, 26.21)	0.008	0.992	I	23.2	23	24.1	23	22	20.6	77	74	84	78	81	99	82.58	1.88	8.72	0.55	5.89	0.38	78.9	2.21	10.08	0.79	7.63	0.39	76.58	2.51	10.07	1.05
Sandwell	E08000028	24.06 (22.63, 25.59)	24.71 (23.32, 26.19)	23.74 (22.42, 25.25)	26.26 (24.81, 27.73)	25.67 (24.27, 27.13)	24.38 (22.97, 25.75)	24.61 (23.22, 25.95)	25.67 (24.35, 27.09)	26.12 (24.80, 27.48)	27.80 (26.46, 29.14)	28.15 (26.84, 29.53)	28.38 (27.08, 29.65)	28.50 (27.11, 29.88)	NA ( NA, NA)	34.05 (32.69, 35.42)	30.51 (29.15, 31.83)	30.98 (29.71, 32.32)	0.001	0.999	I	37	34.6	34.9	33.1	29.9	26.3	140	139	140	125	133	136	57.43	6.56	25.12	1.94	8.23	0.72	51.15	9.19	25.16	3.4	10.4	0.71	47.29	9.45	26.03	4.16
Solihull	E08000029	14.15 (12.66, 15.68)	15.97 (14.33, 17.61)	15.66 (14.13, 17.33)	14.49 (13.10, 16.14)	16.29 (14.74, 17.98)	14.66 (13.08, 16.25)	15.54 (14.05, 17.23)	15.75 (14.32, 17.52)	17.03 (15.43, 18.65)	17.18 (15.63, 18.86)	16.37 (14.82, 17.88)	18.34 (16.78, 19.95)	19.19 (17.64, 20.92)	NA ( NA, NA)	19.16 (17.66, 20.82)	19.40 (17.86, 20.85)	18.37 (17.03, 19.99)	0	1	I	16.4	17.2	17.4	15.9	16.4	14.8	38	39	43	38	41	51	83.06	1.51	7.49	1.14	6.33	0.48	78.28	1.73	9.6	1.51	8.18	0.69	75.27	1.47	11.1	1.9
Walsall	E08000030	20.20 (18.77, 21.63)	22.15 (20.78, 23.70)	21.38 (20.04, 22.96)	22.84 (21.34, 24.28)	23.08 (21.68, 24.71)	22.99 (21.54, 24.53)	24.32 (22.92, 25.92)	23.33 (21.85, 24.77)	25.57 (24.06, 27.05)	25.28 (23.82, 26.69)	25.65 (24.17, 27.08)	26.27 (24.82, 27.68)	30.08 (28.04, 32.17)	NA ( NA, NA)	30.90 (29.35, 32.38)	28.46 (27.03, 29.89)	27.59 (26.22, 29.07)	0	1	I	31.2	30.4	31.6	29.9	28.4	26.1	123	124	130	115	125	135	69.66	2.6	21.35	0.87	5.22	0.31	64.68	3.77	22.14	1.78	7.32	0.3	61.99	5.11	21.54	1.78
Wolverhampton	E08000031	22.26 (20.78, 23.97)	23.57 (21.98, 25.17)	24.86 (23.21, 26.43)	23.51 (21.91, 25.17)	24.41 (22.82, 26.16)	24.11 (22.47, 25.80)	26.04 (24.49, 27.76)	25.81 (24.31, 27.57)	26.39 (24.90, 28.12)	26.58 (25.09, 28.29)	27.65 (26.09, 29.24)	29.32 (27.82, 30.92)	27.24 (25.60, 28.87)	NA ( NA, NA)	32.17 (30.72, 33.72)	29.75 (28.27, 31.27)	29.63 (28.16, 31.18)	0	1	I	34.4	33.2	32.1	33.4	31.3	27.1	132	135	132	126	139	139	58.07	8.61	20.56	1.13	11.2	0.43	54.08	10.36	19	2.56	13.51	0.49	50.54	10.6	19.45	3.87
Bradford	E08000032	20.83 (19.82, 21.93)	19.52 (18.55, 20.62)	19.85 (18.87, 20.91)	21.77 (20.78, 22.87)	21.86 (20.81, 22.88)	20.46 (19.50, 21.54)	22.18 (21.15, 23.23)	21.49 (20.49, 22.52)	22.30 (21.35, 23.33)	23.64 (22.69, 24.69)	24.32 (23.34, 25.35)	24.36 (23.41, 25.39)	27.50 (25.92, 29.20)	NA ( NA, NA)	26.95 (25.97, 28.02)	26.15 (25.17, 27.17)	26.08 (25.12, 27.12)	0	1	I	32.6	33.2	34.7	29.3	24.9	22.5	127	133	139	112	106	116	50.48	1.26	41.19	1.81	5.02	0.22	48.4	1.27	41.23	0.96	7.7	0.44	47.5	1.6	40.26	1
Calderdale	E08000033	15.66 (14.18, 17.31)	16.33 (14.88, 18.14)	17.24 (15.79, 18.96)	18.12 (16.49, 19.68)	19.17 (17.47, 20.78)	17.46 (15.96, 19.29)	19.00 (17.41, 20.63)	18.32 (16.74, 19.84)	20.45 (18.84, 22.03)	20.37 (18.79, 21.97)	20.87 (19.21, 22.44)	20.40 (18.85, 21.99)	21.97 (20.37, 23.81)	20.64 (18.99, 22.68)	20.00 (18.39, 21.52)	23.46 (21.93, 25.19)	23.34 (21.70, 25.02)	0	1	I	23.2	24.6	26.4	21.1	21.4	19.6	76	85	99	69	78	89	80.73	0.61	14.38	0.61	3.2	0.47	78.21	0.6	15.17	0.92	4.71	0.38	76.9	0.71	15.67	1.26
Kirklees	E08000034	18.87 (17.79, 20.05)	16.47 (15.40, 17.55)	18.20 (17.12, 19.39)	19.04 (17.90, 20.23)	19.61 (18.46, 20.81)	18.50 (17.37, 19.63)	18.25 (17.14, 19.32)	19.49 (18.44, 20.66)	20.61 (19.49, 21.71)	21.05 (19.99, 22.22)	20.42 (19.38, 21.57)	21.15 (20.07, 22.23)	21.02 (19.78, 22.36)	NA ( NA, NA)	25.94 (24.81, 27.14)	23.17 (22.02, 24.28)	23.26 (22.18, 24.45)	0	1	I	25.2	24	25.2	21.7	19.2	17.7	89	82	87	71	64	75	65.18	1.87	25.67	0.86	6.1	0.33	62.99	1.96	25.63	1.48	7.35	0.59	60.89	1.97	25.87	2.06
Leeds	E08000035	19.43 (18.53, 20.35)	21.16 (20.20, 22.09)	19.98 (18.92, 21.09)	19.85 (18.94, 20.79)	19.73 (18.79, 20.66)	19.63 (18.55, 20.73)	19.35 (18.44, 20.26)	19.30 (18.39, 20.17)	20.38 (19.48, 21.26)	19.28 (18.41, 20.16)	19.93 (19.07, 20.82)	21.00 (20.18, 21.90)	20.77 (19.84, 21.80)	NA ( NA, NA)	25.04 (24.18, 25.95)	23.31 (22.46, 24.20)	22.22 (21.39, 23.08)	0.003	0.997	I	25.8	26.6	27.3	22.4	22.5	20.3	96	94	108	75	85	95	76.65	4.54	9.88	1.92	6.41	0.61	71.89	6.57	9.95	2.58	8.44	0.57	68.95	7.59	9.73	2.79
Wakefield	E08000036	20.53 (19.16, 21.95)	18.12 (16.78, 19.49)	19.67 (18.31, 21.01)	18.08 (16.81, 19.56)	19.57 (18.22, 21.07)	20.21 (18.70, 21.66)	19.86 (18.50, 21.46)	18.62 (17.28, 19.96)	21.21 (19.84, 22.66)	21.22 (19.85, 22.73)	20.56 (19.22, 21.86)	22.67 (21.36, 24.05)	22.24 (20.95, 23.69)	27.22 (25.81, 28.70)	26.02 (24.68, 27.48)	24.84 (23.54, 26.26)	22.87 (21.60, 24.25)	0	1	I	25.9	26.9	27.3	21.8	22.4	19.7	97	98	109	73	84	91	92.53	0.71	3.58	0.43	2.61	0.15	90.52	0.99	3.92	0.61	3.91	0.05	88.64	1.59	3.7	0.65
Gateshead	E08000037	21.65 (19.83, 23.39)	22.73 (21.02, 24.72)	22.61 (20.63, 24.57)	23.03 (21.23, 25.15)	21.68 (19.78, 23.53)	21.97 (20.01, 23.85)	20.62 (18.90, 22.67)	20.00 (18.19, 21.83)	23.06 (21.29, 25.12)	24.60 (22.71, 26.60)	22.96 (21.10, 24.82)	24.08 (22.30, 26.13)	24.94 (23.02, 26.78)	NA ( NA, NA)	27.47 (25.67, 29.52)	24.14 (22.41, 26.14)	22.50 (20.80, 24.46)	0.474	0.526	I	29.5	25.9	28.2	25.7	22.7	20.4	114	93	115	95	88	97	94.66	0.79	1.29	0.46	1.76	1.04	93.14	1.33	1.21	1.06	2.88	0.39	90.13	1.68	1.42	1.21
Barking and Dagenham	E09000002	23.82 (22.13, 25.86)	24.18 (22.31, 26.08)	23.43 (21.54, 25.18)	24.19 (22.50, 26.12)	26.97 (25.14, 28.78)	25.16 (23.39, 26.85)	26.27 (24.62, 28.04)	25.37 (23.81, 27.08)	28.48 (26.91, 30.11)	29.22 (27.62, 30.77)	29.64 (28.16, 31.22)	29.57 (28.10, 31.06)	29.05 (27.55, 30.57)	NA ( NA, NA)	33.24 (31.76, 34.88)	31.65 (30.17, 33.23)	29.29 (27.77, 30.74)	0	1	I	34.2	34.6	32.8	40.4	31.9	23.8	131	140	134	144	140	125	48.53	27.11	12.75	2.57	8.76	0.27	38.88	31.05	16.16	3.04	10.47	0.4	36.19	26.19	22.14	3.73
Barnet	E09000003	18.66 (17.25, 20.01)	18.24 (16.98, 19.72)	17.38 (16.15, 18.80)	18.88 (17.44, 20.26)	18.73 (17.27, 20.14)	18.49 (17.14, 19.86)	18.80 (17.45, 20.14)	17.99 (16.71, 19.30)	19.64 (18.36, 20.94)	18.74 (17.52, 20.03)	18.17 (17.03, 19.44)	19.28 (18.15, 20.55)	20.59 (19.31, 21.85)	NA ( NA, NA)	19.93 (18.78, 21.22)	21.24 (20.00, 22.44)	20.75 (19.53, 22.00)	0	1	I	16.6	17.8	16.1	23.2	17.5	12.6	43	42	34	80	52	33	53.74	13.94	7.73	5.39	17.98	1.21	53.16	12.05	6.45	5.48	20.64	2.21	54.59	10.07	6.16	6.08
Bexley	E09000004	20.53 (19.00, 22.33)	21.58 (19.92, 23.20)	20.77 (19.18, 22.29)	21.26 (19.59, 22.81)	22.11 (20.53, 23.84)	24.44 (22.68, 26.07)	22.51 (20.87, 24.13)	22.09 (20.54, 23.74)	22.63 (21.08, 24.23)	24.00 (22.41, 25.60)	21.78 (20.34, 23.30)	22.72 (21.29, 24.23)	22.81 (21.22, 24.66)	NA ( NA, NA)	25.00 (23.55, 26.61)	24.07 (22.60, 25.61)	23.15 (21.63, 24.59)	0.237	0.763	I	16.7	16.2	16.3	19.5	19.4	16	44	34	35	58	66	63	74.49	13.29	3.53	2.22	5.91	0.57	66.75	17.14	4.5	3.06	7.99	0.57	63.26	15.63	6.22	4.03
Brent	E09000005	22.37 (20.89, 24.03)	22.62 (21.02, 24.12)	22.28 (20.80, 23.90)	23.91 (22.36, 25.48)	22.77 (21.33, 24.35)	24.26 (22.76, 25.80)	25.26 (23.76, 26.70)	24.00 (22.65, 25.54)	24.15 (22.77, 25.59)	27.96 (26.57, 29.49)	27.79 (26.32, 29.18)	25.97 (24.68, 27.45)	25.17 (23.77, 26.54)	NA ( NA, NA)	27.07 (25.68, 28.57)	26.26 (24.84, 27.72)	25.83 (24.46, 27.38)	0.101	0.899	I	30.5	26.7	25.6	39.3	26.5	18.2	121	96	90	141	114	78	23.49	30.14	20.16	8.8	16.82	0.59	26.4	25.6	20.75	8.43	18.31	0.51	28.37	21.01	22.52	7.57
Bromley	E09000006	15.71 (14.50, 17.17)	15.81 (14.44, 17.13)	17.38 (16.05, 18.85)	16.42 (15.00, 17.77)	15.93 (14.69, 17.39)	17.28 (16.00, 18.77)	15.37 (14.17, 16.74)	16.53 (15.22, 17.81)	16.15 (14.95, 17.49)	17.33 (16.06, 18.65)	15.00 (13.81, 16.21)	17.11 (15.92, 18.40)	15.60 (14.10, 17.14)	NA ( NA, NA)	19.52 (18.21, 20.91)	18.80 (17.56, 20.14)	17.56 (16.33, 18.84)	0	1	I	14.9	15.2	14.2	17.5	16.6	13.1	27	29	21	47	42	36	75.78	7.75	2.3	2.22	9.62	2.33	71.78	9	2.71	2.88	11.85	1.78	67.31	9.17	4.22	3.53
Camden	E09000007	21.26 (18.93, 23.41)	20.24 (18.13, 22.56)	22.22 (20.08, 24.59)	22.91 (20.75, 25.19)	20.96 (19.03, 23.37)	22.43 (20.36, 24.80)	20.75 (18.65, 22.79)	20.66 (18.64, 22.94)	21.55 (19.56, 23.85)	22.89 (20.75, 25.11)	21.74 (19.67, 23.85)	21.95 (19.72, 23.99)	21.88 (19.23, 24.44)	NA ( NA, NA)	23.53 (21.35, 25.71)	22.35 (20.13, 24.61)	23.27 (20.94, 25.67)	0.611	0.389	II	25.4	25	20.1	36.6	27.2	19.3	92	89	60	134	120	88	40.9	20.45	20.24	2.82	14.8	0.8	41.34	19.12	18.39	3.75	16.44	0.96	41.49	16.64	16.92	4.69
Croydon	E09000008	20.77 (19.37, 22.11)	21.08 (19.78, 22.51)	21.48 (20.18, 23.01)	23.31 (21.89, 24.67)	22.11 (20.84, 23.57)	21.99 (20.61, 23.32)	22.58 (21.29, 23.98)	23.95 (22.66, 25.32)	24.72 (23.40, 26.08)	23.26 (21.99, 24.58)	23.62 (22.41, 24.93)	24.39 (23.15, 25.65)	25.12 (23.82, 26.46)	NA ( NA, NA)	26.98 (25.72, 28.40)	26.31 (25.02, 27.65)	25.32 (24.09, 26.69)	0.005	0.995	I	22.8	23.6	22.5	27.7	23.2	18.5	74	80	76	105	92	81	43.35	26.91	9.47	5.59	13.9	0.78	37.71	28.85	10.77	6.17	15.62	0.88	37.35	26.22	11.56	6.04
Ealing	E09000009	20.68 (19.31, 22.24)	21.60 (20.12, 23.00)	20.39 (19.03, 21.86)	20.87 (19.53, 22.34)	21.97 (20.55, 23.39)	22.31 (20.97, 23.80)	22.78 (21.45, 24.23)	22.89 (21.48, 24.23)	23.92 (22.57, 25.36)	23.14 (21.87, 24.49)	23.82 (22.53, 25.13)	24.28 (23.01, 25.62)	23.53 (22.32, 24.90)	NA ( NA, NA)	26.21 (24.90, 27.61)	23.04 (21.77, 24.39)	23.73 (22.45, 25.18)	0.027	0.973	I	25	23.6	22.7	32.6	23	16.6	87	78	77	124	90	69	31.25	19.21	21.77	6.97	20.27	0.54	31.12	16.45	21.01	7.63	23.26	0.54	31.15	13.46	22.9	7.25
Enfield	E09000010	22.99 (21.47, 24.49)	22.59 (21.15, 23.97)	23.16 (21.68, 24.55)	25.08 (23.66, 26.65)	24.44 (22.98, 25.88)	24.35 (22.97, 25.84)	24.75 (23.42, 26.26)	25.66 (24.35, 27.14)	25.74 (24.36, 27.11)	25.82 (24.46, 27.13)	25.51 (24.16, 26.80)	27.23 (25.91, 28.53)	27.04 (24.44, 29.54)	NA ( NA, NA)	27.26 (25.93, 28.66)	27.98 (26.57, 29.31)	27.53 (26.20, 29.03)	0.188	0.812	I	26.1	27	25.8	39.7	30.7	22.5	100	100	94	143	137	116	51.93	23.46	5.87	2.5	14.9	1.34	48.56	24.87	5.94	2.67	16.01	1.94	50.33	22.18	5.82	2.46
Greenwich	E09000011	22.08 (20.47, 23.82)	22.50 (20.97, 24.21)	20.92 (19.42, 22.60)	24.74 (23.01, 26.48)	24.95 (23.35, 26.75)	24.66 (23.00, 26.34)	24.95 (23.29, 26.54)	23.64 (22.11, 25.23)	26.92 (25.30, 28.43)	27.85 (26.23, 29.35)	25.19 (23.67, 26.63)	27.22 (25.70, 28.70)	27.55 (26.04, 29.12)	NA ( NA, NA)	28.77 (27.25, 30.33)	27.23 (25.80, 28.81)	26.65 (25.20, 28.19)	0.017	0.983	I	31.9	25.5	24.5	36.3	26.7	21.2	125	90	85	133	116	105	48.6	29.7	4.49	4.91	11.79	0.51	42.49	34.76	4.11	5.56	12.69	0.39	43.04	30.62	5.05	6.13
Hackney	E09000012	23.44 (21.63, 25.33)	23.65 (21.98, 25.52)	25.58 (23.84, 27.53)	24.94 (23.15, 26.80)	26.79 (24.99, 28.66)	25.24 (23.33, 27.08)	25.28 (23.60, 27.20)	25.67 (24.00, 27.48)	27.44 (25.65, 29.17)	26.53 (24.95, 28.39)	25.44 (23.75, 27.14)	24.80 (23.19, 26.57)	27.35 (25.66, 29.27)	29.84 (27.94, 31.76)	27.15 (25.39, 29.05)	26.96 (25.20, 28.94)	27.15 (25.30, 29.01)	0.989	0.011	II	41.3	34.6	32.1	47.3	31.9	24.7	148	141	131	147	140	131	31.15	38.14	13.11	1.7	15.46	0.44	33.97	36.32	11.25	1.88	16.19	0.4	35.36	32.67	10.75	2.34
Hammersmith and Fulham	E09000013	22.27 (20.07, 24.99)	21.80 (19.49, 24.47)	25.91 (23.45, 28.62)	23.61 (21.11, 25.97)	25.45 (23.20, 28.31)	20.83 (18.36, 23.19)	23.87 (21.29, 26.28)	23.25 (20.75, 25.65)	21.07 (18.76, 23.34)	22.32 (20.08, 24.87)	21.54 (19.29, 23.88)	20.73 (18.53, 23.05)	19.69 (17.59, 21.96)	NA ( NA, NA)	21.40 (18.92, 23.64)	19.30 (17.28, 21.87)	23.98 (21.42, 26.45)	1	0	II	27.5	24.4	22.3	36	26.7	18.6	105	83	73	131	116	82	39.89	29.62	4.05	2.86	22.48	1.1	39.87	26.98	3.39	3.63	24.61	1.53	43.03	22.19	3.33	3.63
Haringey	E09000014	23.25 (21.66, 25.14)	20.61 (19.03, 22.35)	23.36 (21.55, 25.07)	21.75 (20.15, 23.68)	23.56 (21.84, 25.41)	23.39 (21.63, 25.12)	23.01 (21.43, 24.76)	23.09 (21.51, 24.82)	23.99 (22.38, 25.74)	22.40 (20.79, 24.06)	24.77 (23.20, 26.45)	23.89 (22.27, 25.49)	22.28 (19.67, 25.03)	NA ( NA, NA)	23.60 (21.87, 25.39)	24.40 (22.66, 26.18)	24.44 (22.65, 26.19)	0.871	0.129	II	36.1	31	28	45.3	28.7	20.8	139	127	113	146	128	101	43.92	31.5	5.09	2.18	16.89	0.42	46.95	27.25	4.53	2.71	17.4	1.16	50.21	22.67	4.28	2.75
Harrow	E09000015	18.53 (16.83, 20.15)	18.46 (16.95, 20.24)	18.31 (16.69, 19.97)	17.74 (16.13, 19.34)	20.60 (18.99, 22.53)	20.38 (18.70, 22.16)	20.09 (18.58, 21.87)	21.16 (19.63, 22.89)	20.36 (18.90, 22.05)	20.83 (19.36, 22.46)	20.07 (18.52, 21.54)	20.42 (19.06, 22.02)	21.03 (19.50, 22.81)	NA ( NA, NA)	25.09 (23.48, 26.73)	23.71 (22.23, 25.33)	23.80 (22.29, 25.38)	0	1	I	15.5	14.3	15	24.4	16.9	12.3	32	22	27	86	46	28	29.57	13.91	24.64	19.05	11.9	0.94	27.81	10.47	25.95	22.16	12.74	0.86	28.96	7.55	30.74	18.85
Havering	E09000016	19.23 (17.73, 20.93)	17.44 (15.98, 19.03)	21.13 (19.59, 22.80)	19.05 (17.61, 20.75)	20.38 (18.82, 22.05)	19.65 (18.14, 21.40)	20.50 (18.90, 22.12)	20.58 (19.01, 22.13)	21.95 (20.42, 23.56)	22.79 (21.22, 24.41)	22.83 (21.24, 24.34)	21.28 (19.81, 22.75)	23.83 (22.28, 25.34)	NA ( NA, NA)	24.64 (23.12, 26.15)	25.23 (23.80, 26.78)	24.46 (22.97, 25.91)	0	1	I	16.6	17.9	16.8	18.8	20.2	16	42	44	39	57	70	63	81.22	8.39	2.76	1.27	4.9	1.47	74.35	10.65	4.4	2	7.36	1.23	69.43	10.52	7.31	2.43
Hillingdon	E09000017	19.81 (18.27, 21.30)	20.21 (18.70, 21.65)	19.40 (17.99, 20.90)	21.04 (19.56, 22.54)	20.73 (19.30, 22.27)	19.79 (18.42, 21.35)	20.13 (18.74, 21.56)	19.35 (17.92, 20.71)	21.24 (19.88, 22.67)	23.11 (21.76, 24.61)	22.00 (20.69, 23.44)	23.44 (22.16, 24.86)	21.25 (19.41, 22.98)	NA ( NA, NA)	25.56 (24.18, 26.96)	23.68 (22.40, 25.10)	23.42 (22.10, 24.85)	0	1	I	19.8	18.1	18.2	26.2	20.8	15.7	59	47	47	97	76	60	52.69	10.17	17.56	4.83	13.94	0.8	44.32	11.22	19.56	5.87	18.14	0.89	39.47	9.58	24.2	5.84
Hounslow	E09000018	22.55 (21.01, 24.36)	22.91 (21.30, 24.71)	23.98 (22.30, 25.69)	23.38 (21.64, 25.02)	23.06 (21.40, 24.73)	24.50 (22.77, 26.14)	23.47 (21.77, 25.06)	22.57 (21.05, 24.19)	24.32 (22.77, 25.96)	24.05 (22.59, 25.63)	22.50 (21.03, 24.02)	24.36 (22.91, 25.83)	23.92 (22.47, 25.40)	NA ( NA, NA)	28.28 (26.75, 29.85)	26.21 (24.75, 27.69)	24.54 (23.08, 26.04)	0.834	0.166	II	21.8	22.5	21.5	30.8	22.2	17	69	71	68	119	83	72	37.82	12.29	27.01	3.7	18.36	0.82	34.92	12.02	27.64	4.97	19.27	1.18	34.12	10.51	29.44	5.41
Islington	E09000019	24.82 (22.61, 27.11)	21.99 (20.07, 24.40)	24.66 (22.58, 26.97)	21.95 (19.75, 24.02)	22.57 (20.39, 24.69)	21.90 (19.72, 24.09)	22.41 (20.50, 24.81)	21.89 (19.96, 24.17)	21.40 (19.50, 23.66)	25.71 (23.57, 27.86)	23.38 (21.44, 25.55)	23.17 (21.10, 25.09)	25.00 (23.02, 27.29)	NA ( NA, NA)	26.51 (24.49, 28.64)	23.44 (21.58, 25.74)	22.58 (20.66, 24.83)	0.99	0.01	II	35.9	32.5	27.5	48.6	35.3	27.5	138	129	110	149	148	141	46.75	23.79	7.82	1.19	19.69	0.76	46.33	23.39	6.99	0.96	21.4	0.93	45.61	21.73	6.56	1.23
Kensington and Chelsea	E09000020	22.69 (19.66, 26.40)	23.26 (20.42, 26.95)	24.59 (21.49, 28.33)	23.08 (19.92, 26.39)	21.43 (18.67, 25.09)	20.77 (17.74, 23.97)	21.97 (19.32, 25.68)	23.53 (20.74, 27.13)	20.00 (17.18, 23.09)	19.05 (16.08, 22.20)	21.13 (18.26, 24.25)	23.48 (20.49, 26.94)	23.13 (20.24, 26.63)	NA ( NA, NA)	23.88 (20.74, 27.17)	21.74 (18.89, 25.66)	20.97 (17.67, 24.05)	0.999	0.001	II	23.3	23.4	21.5	20	17.4	12.9	78	76	69	60	50	35	36.84	17.39	2.92	1.3	37.47	4.07	39.02	17.65	2.71	1.5	36.57	2.54	40.14	17.59	2.85	1.38
Kingston upon Thames	E09000021	16.00 (14.21, 18.29)	15.91 (14.09, 18.03)	16.43 (14.55, 18.38)	15.41 (13.60, 17.39)	15.38 (13.47, 17.19)	17.56 (15.74, 19.74)	15.57 (13.68, 17.41)	15.94 (14.21, 17.79)	16.87 (15.25, 18.86)	15.38 (13.73, 17.32)	15.63 (13.87, 17.32)	13.55 (12.17, 15.30)	18.58 (16.09, 21.11)	NA ( NA, NA)	16.76 (15.17, 18.70)	16.85 (15.09, 18.53)	14.87 (13.20, 16.56)	0	1	I	11.7	11.1	11.4	15.1	12.3	10	13	9	9	34	15	10	64.92	2.99	6.2	9.43	15.69	0.76	62.41	2.83	7.68	9.77	16.51	0.8	62.17	2.52	7.11	9.02
Lambeth	E09000022	23.06 (21.35, 24.73)	25.87 (24.15, 27.73)	25.49 (23.80, 27.36)	24.74 (23.11, 26.54)	23.88 (22.32, 25.70)	23.87 (22.17, 25.64)	24.70 (23.04, 26.40)	26.55 (24.98, 28.39)	23.06 (21.55, 24.85)	25.65 (24.02, 27.30)	24.56 (23.09, 26.27)	23.79 (22.26, 25.42)	23.67 (21.95, 25.45)	NA ( NA, NA)	27.95 (26.24, 29.82)	25.26 (23.54, 27.00)	27.29 (25.50, 29.05)	0.994	0.006	II	31.2	28.9	25.4	39.4	30.4	22.9	124	115	89	142	135	120	29.03	47.28	3.75	1.89	17.21	0.83	32.02	42.72	3.79	1.98	18.58	0.91	34.26	38.29	3.08	1.79
Lewisham	E09000023	25.39 (23.71, 27.06)	23.15 (21.50, 24.76)	24.75 (23.02, 26.43)	24.46 (22.76, 26.09)	25.05 (23.46, 26.83)	23.51 (21.94, 25.27)	24.91 (23.30, 26.55)	24.83 (23.21, 26.35)	24.46 (22.94, 26.02)	23.78 (22.27, 25.28)	23.95 (22.55, 25.55)	23.12 (21.78, 24.68)	24.20 (22.71, 25.79)	NA ( NA, NA)	25.91 (24.31, 27.44)	26.47 (24.95, 28.08)	24.80 (23.37, 26.41)	0.999	0.001	II	31	28.6	26.7	36	29.6	22.9	122	113	102	132	132	120	35.9	38.8	2.46	5.06	15.77	2.01	33.96	38.66	2.74	5.38	17.34	1.91	36.69	32.59	2.6	5.27
Merton	E09000024	21.43 (19.60, 23.53)	18.64 (16.61, 20.57)	19.87 (17.91, 21.83)	19.57 (17.72, 21.60)	20.60 (18.64, 22.50)	20.41 (18.66, 22.48)	20.65 (18.89, 22.75)	21.89 (19.97, 23.73)	19.78 (18.07, 21.77)	21.30 (19.48, 23.13)	21.74 (20.05, 23.51)	20.95 (19.22, 22.60)	20.10 (18.50, 22.07)	NA ( NA, NA)	21.48 (19.82, 23.40)	22.69 (20.84, 24.50)	19.19 (17.48, 20.94)	0.209	0.791	I	14.6	14.9	14.6	20.6	16.9	13.4	23	26	24	64	46	39	51.38	16.51	8.83	11.03	11.73	0.53	48.69	15.46	10.12	12.1	13.01	0.62	51.22	11.58	9.82	11.92
Newham	E09000025	25.54 (24.08, 26.98)	24.93 (23.47, 26.40)	25.91 (24.56, 27.44)	24.54 (23.12, 25.95)	25.73 (24.25, 27.18)	27.49 (26.05, 28.96)	24.80 (23.39, 26.17)	27.44 (26.08, 28.92)	27.50 (26.14, 28.88)	26.88 (25.49, 28.25)	27.32 (26.08, 28.70)	27.72 (26.46, 29.04)	27.88 (26.57, 29.27)	34.39 (32.88, 35.90)	32.02 (30.67, 33.41)	29.92 (28.56, 31.24)	28.75 (27.46, 30.16)	0.696	0.304	II	41.8	32.9	29.6	47.8	28.8	20.1	149	130	117	148	130	92	16.29	25.64	40.71	4.7	11.94	0.73	17.59	24.16	40.86	4.83	12.09	0.48	18.3	18.94	44.5	4.86
Redbridge	E09000026	20.91 (19.54, 22.52)	21.33 (19.77, 22.80)	21.32 (19.90, 22.89)	23.55 (22.15, 25.10)	23.61 (22.13, 25.09)	21.46 (20.13, 22.94)	22.93 (21.53, 24.31)	23.29 (21.87, 24.67)	23.53 (22.14, 24.95)	23.74 (22.45, 25.24)	25.00 (23.63, 26.40)	24.11 (22.79, 25.51)	25.00 (23.66, 26.42)	NA ( NA, NA)	27.85 (26.45, 29.23)	26.73 (25.35, 28.12)	24.56 (23.21, 25.90)	0.008	0.992	I	20.4	20.2	17.2	28.9	19.2	13.7	62	60	42	110	64	42	28.63	14.29	37.25	9.62	9.26	0.95	24.98	12.08	43.04	8.9	10.18	0.81	25.9	8.96	46.37	7.71
Richmond upon Thames	E09000027	NA ( NA, NA)	11.44 ( 9.78, 13.16)	10.98 ( 9.33, 12.82)	10.33 ( 8.75, 11.99)	12.18 (10.66, 14.16)	12.27 (10.70, 14.22)	10.39 ( 9.10, 12.17)	10.37 ( 9.06, 12.17)	10.98 ( 9.59, 12.58)	12.96 (11.58, 14.72)	11.32 (10.00, 12.89)	10.78 ( 9.39, 12.10)	11.15 ( 9.57, 12.67)	NA ( NA, NA)	12.75 (11.35, 14.27)	12.04 (10.76, 13.69)	13.26 (11.71, 14.77)	0	1	I	10.1	10	9.4	10.6	8.7	7	7	6	4	8	4	3	78.79	2.47	4.24	3.03	9.92	1.55	75.92	2.71	4.53	3.63	11.7	1.51	72.93	2.25	5.19	4.11
Southwark	E09000028	26.60 (24.79, 28.30)	25.44 (23.72, 27.31)	25.66 (23.93, 27.53)	26.33 (24.54, 28.17)	27.89 (26.01, 29.75)	25.97 (24.18, 27.84)	26.80 (25.12, 28.64)	27.74 (26.08, 29.59)	26.70 (25.15, 28.39)	27.12 (25.57, 28.89)	24.52 (22.94, 26.08)	25.80 (24.27, 27.41)	27.18 (25.50, 29.06)	NA ( NA, NA)	27.13 (25.56, 28.81)	27.68 (26.12, 29.49)	27.90 (26.20, 29.60)	1	0	II	29.7	29.5	25.8	36.6	30.3	24.1	116	118	96	135	134	127	31.24	46.04	3.51	2.3	14.93	1.97	29.2	44.78	3.74	3.12	17.07	2.09	31.55	39.38	3.43	3.04
Sutton	E09000029	16.80 (15.14, 18.49)	18.66 (16.95, 20.55)	18.28 (16.64, 20.16)	17.41 (15.79, 19.21)	19.51 (17.75, 21.36)	20.00 (18.16, 21.85)	18.18 (16.56, 20.00)	17.07 (15.43, 18.65)	18.47 (16.84, 20.21)	18.40 (16.76, 20.05)	18.92 (17.46, 20.65)	19.72 (18.26, 21.39)	18.38 (16.76, 19.89)	NA ( NA, NA)	21.77 (20.10, 23.37)	17.81 (16.23, 19.50)	18.60 (17.16, 20.16)	0.001	0.999	I	15.4	14.6	14	17.2	15.9	12.6	31	24	20	45	39	33	72.65	6.19	4.94	7.16	8.36	0.7	64.62	7.09	7.36	9.22	11.06	0.66	60.4	6.62	9.97	9.48
Tower Hamlets	E09000030	24.46 (22.74, 26.23)	26.04 (24.28, 27.88)	25.59 (23.80, 27.34)	25.80 (24.05, 27.59)	25.31 (23.59, 27.04)	25.93 (24.36, 27.77)	25.42 (23.74, 27.04)	27.05 (25.45, 28.74)	26.88 (25.29, 28.57)	26.80 (25.22, 28.39)	26.97 (25.41, 28.59)	25.32 (23.76, 26.82)	25.86 (24.34, 27.45)	33.39 (31.73, 35.14)	29.69 (28.13, 31.37)	28.05 (26.55, 29.62)	26.98 (25.37, 28.50)	0.994	0.006	II	39.6	35.7	27.9	59.1	39.3	26.6	144	142	112	150	150	137	15.82	9.34	66.43	1.14	7.04	0.23	14.84	10.33	63.71	1.38	9.15	0.6	15.29	9.24	62.42	1.72
Waltham Forest	E09000031	22.56 (21.02, 24.33)	20.47 (18.83, 22.26)	21.31 (19.61, 22.90)	20.27 (18.73, 21.82)	23.47 (21.82, 25.12)	22.51 (21.02, 24.17)	23.48 (22.02, 25.12)	21.57 (20.13, 23.22)	26.09 (24.50, 27.72)	24.83 (23.31, 26.39)	24.88 (23.33, 26.40)	23.38 (21.97, 24.92)	23.66 (22.20, 25.19)	NA ( NA, NA)	28.01 (26.35, 29.59)	25.72 (24.20, 27.27)	24.65 (23.18, 26.33)	0.006	0.994	I	35.4	30.2	25.2	38	27	19.2	137	122	88	139	119	86	35.49	21.65	21.2	5.99	14.77	0.9	37.86	19.86	19.85	7.19	14.69	0.56	41.14	16.16	18.35	7.21
Wandsworth	E09000032	22.59 (20.66, 24.89)	19.65 (17.73, 21.46)	20.00 (18.25, 21.90)	20.06 (18.28, 21.98)	20.11 (18.28, 21.93)	20.32 (18.58, 22.20)	19.79 (18.12, 21.67)	20.59 (18.82, 22.33)	18.13 (16.40, 19.83)	20.38 (18.78, 22.24)	18.71 (17.25, 20.43)	19.01 (17.50, 20.70)	19.01 (16.56, 22.36)	NA ( NA, NA)	22.32 (20.65, 24.09)	21.82 (20.09, 23.54)	20.09 (18.50, 21.86)	0.712	0.288	II	21.5	18.3	16.6	28.4	20.7	15.4	67	48	38	109	75	57	41.23	26.31	11.67	5.48	14.48	0.83	42.74	23.06	11	6.84	15.58	0.77	46.14	17.88	10.93	5.94
Westminster	E09000033	23.56 (20.82, 26.19)	24.04 (21.67, 26.88)	27.75 (25.27, 30.48)	22.67 (20.61, 25.30)	26.29 (23.67, 28.72)	25.10 (22.69, 27.55)	26.87 (24.16, 29.29)	24.38 (21.59, 26.87)	25.00 (22.47, 27.36)	27.50 (25.09, 30.13)	24.46 (22.06, 26.99)	24.35 (21.77, 26.71)	25.23 (22.87, 27.98)	NA ( NA, NA)	30.09 (27.51, 32.85)	28.64 (25.87, 31.38)	23.98 (21.19, 26.51)	0.994	0.006	II	24.6	27.7	20.3	35.7	28.7	18.3	85	106	62	130	128	79	30.58	16.79	12.63	4.75	34.44	0.81	29.02	16.29	11.12	4.69	38.14	0.74	28.84	15.31	10.11	5.93
Buckinghamshire	E10000002	13.70 (12.73, 14.74)	14.07 (13.11, 15.09)	14.24 (13.29, 15.25)	15.21 (14.23, 16.25)	15.90 (14.88, 16.96)	14.81 (13.81, 15.87)	14.08 (13.12, 15.09)	14.05 (13.13, 15.03)	15.28 (14.33, 16.28)	14.64 (13.70, 15.64)	15.19 (14.28, 16.15)	15.56 (14.65, 16.52)	NA	NA	NA	NA	NA	0	1	I	10.2	9.8	10.1	10.3	9.8	8.5	8	5	6	5	6	6	78.67	1.87	11.5	1.36	5.83	0.77	74.65	2.23	12.7	1.92	7.59	0.9	70.74	2.39	14.43	2.29
Cambridgeshire	E10000003	16.86 (15.88, 17.92)	15.62 (14.67, 16.56)	15.62 (14.71, 16.63)	15.73 (14.81, 16.78)	16.25 (15.31, 17.28)	15.73 (14.80, 16.74)	16.21 (15.26, 17.18)	14.97 (14.06, 15.93)	14.88 (13.97, 15.83)	14.56 (13.67, 15.49)	15.11 (14.26, 16.06)	14.45 (13.62, 15.36)	15.01 (13.87, 16.12)	NA ( NA, NA)	18.58 (17.65, 19.53)	17.82 (16.97, 18.76)	17.01 (16.17, 17.96)	0	1	I	12.5	13.4	13.9	12.6	12.7	11.1	18	18	19	18	19	20	89.61	0.81	2.1	1.51	5.09	0.88	86.85	1.06	2.64	2.05	6.64	0.76	84.77	1.26	2.68	2.36
Cumbria	E10000006	NA ( NA, NA)	19.65 (18.52, 20.83)	18.71 (17.59, 19.89)	20.94 (19.72, 22.14)	20.24 (19.07, 21.52)	20.21 (19.03, 21.44)	19.33 (18.18, 20.49)	19.17 (18.04, 20.27)	20.04 (18.95, 21.23)	20.11 (19.00, 21.34)	20.19 (19.10, 21.39)	19.23 (18.11, 20.32)	20.23 (18.95, 21.65)	25.08 (23.79, 26.34)	22.70 (21.49, 23.89)	NA	NA	0.035	0.965	I	21.1	21.3	21.3	15.8	15.5	13.8	66	65	67	37	36	43	97.25	0.09	0.27	0.51	1.28	0.61	96.16	0.1	0.4	0.62	1.77	0.94	95.35	0.12	0.33	0.52
Derbyshire	E10000007	16.82 (16.02, 17.73)	17.36 (16.53, 18.23)	17.71 (16.89, 18.59)	19.12 (18.24, 20.01)	17.99 (17.14, 18.91)	17.63 (16.73, 18.51)	16.90 (16.05, 17.76)	16.99 (16.13, 17.84)	17.97 (17.09, 18.83)	18.14 (17.29, 19.02)	18.75 (17.88, 19.60)	18.84 (18.04, 19.72)	19.67 (18.58, 20.76)	NA ( NA, NA)	22.36 (21.46, 23.24)	20.65 (19.81, 21.57)	19.85 (18.98, 20.73)	0	1	I	18.5	18.5	18.4	16.6	17	15.2	52	50	48	43	48	55	95.83	0.26	0.65	0.36	2.24	0.66	94.87	0.3	0.9	0.46	2.87	0.6	93.54	0.33	0.87	0.53
Devon	E10000008	14.10 (13.25, 14.95)	16.13 (15.23, 17.01)	15.82 (14.97, 16.71)	15.95 (15.11, 16.89)	15.78 (14.93, 16.69)	15.51 (14.61, 16.40)	16.40 (15.53, 17.33)	15.24 (14.43, 16.17)	14.81 (13.98, 15.69)	15.14 (14.33, 16.02)	14.45 (13.67, 15.33)	14.17 (13.31, 15.01)	15.49 (14.58, 16.53)	NA ( NA, NA)	17.62 (16.75, 18.51)	17.18 (16.31, 18.07)	17.73 (16.84, 18.67)	0	1	I	17	17.1	16.6	14.6	13.5	12.3	46	37	37	30	25	28	96.15	0.14	0.41	0.28	2.46	0.56	95.06	0.19	0.5	0.34	3.11	0.81	94.53	0.21	0.58	0.39
Dorset (Cty)	E10000009	14.18 (13.07, 15.38)	14.86 (13.75, 16.05)	14.06 (12.96, 15.24)	14.97 (13.82, 16.19)	14.87 (13.72, 16.09)	14.77 (13.62, 16.00)	15.27 (14.12, 16.50)	14.05 (12.93, 15.25)	14.09 (12.98, 15.29)	13.57 (12.47, 14.75)	16.09 (14.94, 17.30)	14.84 (13.75, 15.99)	NA	NA	NA	NA	NA	0	1	I	14.6	14.3	15.4	13.1	12.8	12.1	25	23	28	20	20	26	96.19	0.07	0.42	0.48	2.23	0.61	94.58	0.32	0.52	0.68	3.22	0.69	94.53	0.29	0.35	0.68
East Sussex	E10000011	15.36 (14.36, 16.47)	14.49 (13.45, 15.50)	17.70 (16.63, 18.80)	17.07 (15.97, 18.15)	16.53 (15.51, 17.72)	15.79 (14.71, 16.89)	16.45 (15.39, 17.61)	15.69 (14.66, 16.83)	18.75 (17.67, 19.92)	17.08 (16.08, 18.17)	15.95 (14.94, 16.94)	16.43 (15.47, 17.47)	17.48 (16.18, 18.85)	NA ( NA, NA)	18.09 (17.01, 19.16)	19.26 (18.26, 20.39)	17.69 (16.68, 18.81)	0	1	I	20.2	18.8	19.8	18.1	17.4	16.1	61	52	59	51	50	66	92.37	0.52	0.91	0.81	4.61	0.78	90.53	0.62	1.05	1.28	5.4	1.1	89.93	0.78	1.11	1.29
Essex	E10000012	16.15 (15.48, 16.84)	16.05 (15.43, 16.70)	16.12 (15.49, 16.74)	17.72 (17.08, 18.36)	17.22 (16.58, 17.86)	16.69 (16.08, 17.35)	16.70 (16.09, 17.34)	17.13 (16.53, 17.76)	17.37 (16.75, 17.98)	17.76 (17.15, 18.36)	17.92 (17.33, 18.54)	17.94 (17.36, 18.56)	19.51 (18.82, 20.24)	NA ( NA, NA)	20.95 (20.34, 21.58)	20.22 (19.62, 20.84)	19.21 (18.62, 19.81)	0	1	I	15.3	17.2	17	16.5	16.8	14.4	30	38	40	42	44	47	90.93	1.69	1.38	0.66	4.24	1.1	88.23	2.44	1.67	0.75	5.68	1.25	86.19	2.96	2.16	0.99
Gloucestershire	E10000013	16.19 (15.17, 17.19)	15.94 (14.93, 16.95)	15.14 (14.24, 16.15)	17.61 (16.62, 18.60)	17.74 (16.76, 18.76)	17.49 (16.52, 18.55)	17.34 (16.38, 18.32)	17.23 (16.26, 18.20)	17.67 (16.70, 18.69)	17.11 (16.17, 18.10)	17.73 (16.82, 18.72)	18.63 (17.70, 19.58)	19.31 (18.20, 20.41)	NA ( NA, NA)	20.75 (19.76, 21.71)	20.31 (19.40, 21.32)	19.88 (18.91, 20.86)	0	1	I	14.6	15	14.9	14.8	14.6	12.6	23	28	26	32	30	33	91.4	0.91	1.71	0.75	4.12	1.12	89.75	1.29	1.85	1.01	5.23	0.88	88.23	1.53	1.99	1.12
Hampshire	E10000014	15.89 (15.26, 16.55)	15.28 (14.67, 15.94)	16.04 (15.40, 16.68)	15.49 (14.84, 16.15)	14.47 (13.84, 15.11)	15.00 (14.35, 15.64)	15.49 (14.87, 16.15)	15.53 (14.93, 16.18)	16.45 (15.85, 17.11)	15.76 (15.16, 16.40)	17.21 (16.58, 17.84)	16.08 (15.47, 16.69)	16.62 (16.02, 17.26)	NA ( NA, NA)	19.75 (19.12, 20.42)	18.70 (18.08, 19.33)	18.63 (18.00, 19.26)	0	1	I	11.3	11.9	12.7	12.1	11.8	10.1	11	12	16	15	11	12	93.06	0.68	1.14	1.39	2.96	0.78	90.51	1.08	1.53	1.78	4.2	0.9	89.07	1.35	1.86	1.85
Hertfordshire	E10000015	15.81 (15.13, 16.51)	14.91 (14.24, 15.59)	17.07 (16.37, 17.79)	15.65 (14.94, 16.34)	14.23 (13.57, 14.93)	14.71 (14.01, 15.39)	15.16 (14.47, 15.84)	14.55 (13.92, 15.24)	15.70 (15.03, 16.38)	15.97 (15.33, 16.66)	15.24 (14.62, 15.90)	15.74 (15.12, 16.37)	16.54 (15.90, 17.20)	NA ( NA, NA)	18.76 (18.11, 19.43)	18.02 (17.37, 18.67)	17.61 (16.95, 18.26)	0	1	I	11.4	12.2	12.7	13.6	13.2	11.1	12	14	17	24	24	20	82.82	3.03	4.84	1.77	6.76	0.79	79.11	3.97	5.73	2.4	8.22	0.58	77.06	4.03	6.23	2.57
Kent	E10000016	NA ( NA, NA)	17.50 (16.89, 18.16)	18.16 (17.55, 18.81)	18.37 (17.75, 19.03)	18.36 (17.71, 18.99)	18.19 (17.56, 18.83)	18.55 (17.92, 19.18)	18.05 (17.46, 18.70)	18.72 (18.11, 19.35)	18.51 (17.90, 19.12)	18.83 (18.23, 19.44)	18.43 (17.83, 19.02)	19.93 (19.33, 20.54)	NA ( NA, NA)	22.11 (21.47, 22.76)	21.25 (20.65, 21.87)	21.00 (20.41, 21.61)	0	1	I	17.7	18.8	19.5	17.8	17.8	15.8	49	51	57	49	57	61	89.69	1.37	1.97	1.24	4.88	0.84	87.03	1.98	2.25	1.46	6.73	0.56	84.44	2.75	2.69	1.48
Lancashire	E10000017	17.08 (16.39, 17.81)	17.05 (16.38, 17.76)	17.49 (16.83, 18.21)	17.70 (17.01, 18.42)	17.47 (16.77, 18.17)	17.85 (17.14, 18.58)	18.04 (17.37, 18.78)	18.39 (17.71, 19.10)	18.88 (18.21, 19.58)	18.84 (18.17, 19.55)	18.77 (18.08, 19.44)	19.96 (19.28, 20.64)	20.72 (19.94, 21.55)	NA ( NA, NA)	22.91 (22.22, 23.65)	22.13 (21.45, 22.85)	20.96 (20.27, 21.64)	0	1	I	22.5	22.5	23.4	18.7	18	16.7	72	72	81	55	58	70	86.13	0.25	9.89	0.73	2.62	0.38	84.11	0.35	10.48	1.13	3.57	0.36	82.86	0.47	10.56	1.28
Leicestershire	E10000018	14.66 (13.74, 15.55)	15.93 (14.98, 16.90)	15.28 (14.39, 16.19)	14.87 (13.97, 15.77)	15.96 (15.03, 16.86)	16.41 (15.53, 17.42)	16.07 (15.21, 17.05)	16.42 (15.53, 17.32)	16.56 (15.66, 17.48)	16.07 (15.23, 16.99)	18.36 (17.50, 19.31)	16.53 (15.71, 17.44)	17.58 (16.65, 18.49)	NA ( NA, NA)	19.26 (18.38, 20.17)	18.46 (17.61, 19.37)	18.62 (17.72, 19.49)	0	1	I	11.7	12.5	12.3	11.2	12	10.6	14	17	15	9	13	17	88.54	0.52	5.64	0.89	3.72	0.7	86.4	0.84	6	1.29	4.89	0.58	83.93	1.13	7	1.24
Lincolnshire	E10000019	17.87 (16.95, 18.84)	18.54 (17.61, 19.46)	19.49 (18.55, 20.45)	20.16 (19.24, 21.13)	19.42 (18.50, 20.41)	20.00 (19.02, 21.00)	18.65 (17.73, 19.56)	19.41 (18.50, 20.38)	20.20 (19.29, 21.15)	19.20 (18.32, 20.12)	20.61 (19.68, 21.52)	20.84 (19.94, 21.73)	22.16 (21.20, 23.19)	NA ( NA, NA)	24.34 (23.40, 25.29)	23.20 (22.28, 24.14)	23.22 (22.28, 24.19)	0	1	I	18.9	20.6	20.3	16.9	17.7	16.4	56	62	61	44	55	68	96.61	0.36	0.56	0.29	1.97	0.21	95.29	0.32	0.65	0.4	3.15	0.19	93.92	0.4	0.64	0.5
Norfolk	E10000020	18.41 (17.50, 19.35)	18.11 (17.27, 19.01)	17.67 (16.78, 18.53)	18.54 (17.67, 19.45)	19.20 (18.30, 20.07)	18.63 (17.76, 19.55)	17.98 (17.10, 18.83)	17.97 (17.14, 18.84)	17.99 (17.18, 18.88)	18.32 (17.47, 19.18)	18.21 (17.41, 19.07)	19.24 (18.41, 20.06)	19.67 (18.80, 20.52)	NA ( NA, NA)	22.37 (21.50, 23.28)	21.97 (21.12, 22.86)	21.45 (20.56, 22.30)	0	1	I	18.6	21.2	21.2	18.2	17.7	15.5	54	63	66	52	55	58	94.35	0.56	0.82	0.54	3.13	0.61	92.82	0.76	1.04	0.64	4.05	0.69	90.85	0.94	1.29	0.75
Northamptonshire	E10000021	16.80 (15.93, 17.71)	17.85 (16.97, 18.77)	18.23 (17.36, 19.14)	17.21 (16.35, 18.10)	17.54 (16.66, 18.45)	17.22 (16.35, 18.14)	16.82 (15.97, 17.71)	18.52 (17.64, 19.43)	18.26 (17.38, 19.18)	19.44 (18.54, 20.38)	16.97 (16.07, 17.90)	18.52 (17.70, 19.38)	18.50 (17.40, 19.70)	NA	NA	NA	NA	0	1	I	17.4	18.9	18.6	16.2	16.8	14.2	48	54	51	40	44	45	87.17	3.16	3.44	0.8	4.85	0.57	83.94	4.66	3.63	1.11	6.06	0.6	82.66	5.04	3.54	1.24
North Yorkshire Cty	E10000023	NA ( NA, NA)	16.20 (15.23, 17.24)	14.46 (13.58, 15.49)	15.31 (14.40, 16.35)	14.70 (13.77, 15.73)	15.37 (14.42, 16.36)	15.74 (14.78, 16.74)	15.24 (14.25, 16.20)	15.70 (14.75, 16.69)	16.18 (15.23, 17.18)	17.13 (16.14, 18.15)	17.06 (16.10, 18.08)	18.50 (17.46, 19.62)	NA ( NA, NA)	20.09 (19.01, 21.14)	NA	NA	0	1	I	14	14.6	14.8	11.6	11.4	9.9	21	25	25	11	9	9	96.1	0.25	0.57	0.37	2.16	0.55	94.99	0.34	0.79	0.72	2.72	0.44	93.89	0.44	0.64	0.78
Nottinghamshire	E10000024	17.98 (17.14, 18.90)	17.89 (17.02, 18.78)	17.69 (16.81, 18.55)	16.57 (15.72, 17.46)	17.71 (16.82, 18.63)	17.53 (16.64, 18.44)	17.70 (16.87, 18.63)	17.13 (16.32, 18.03)	16.66 (15.84, 17.55)	17.40 (16.58, 18.27)	19.03 (18.18, 19.85)	18.80 (17.99, 19.64)	19.18 (18.28, 20.19)	NA ( NA, NA)	22.97 (22.13, 23.84)	22.14 (21.33, 23.01)	22.02 (21.19, 22.89)	0	1	I	19.5	18.9	19	17.5	17.5	15.5	58	53	56	46	52	58	92.47	0.6	1.92	0.81	3.73	0.46	90.67	0.83	2.01	1.04	4.98	0.48	88.49	1.19	2.1	1.13
Oxfordshire	E10000025	15.21 (14.28, 16.18)	15.79 (14.83, 16.75)	15.06 (14.15, 16.05)	15.13 (14.16, 16.07)	15.64 (14.66, 16.58)	15.21 (14.28, 16.20)	16.91 (15.96, 17.85)	16.20 (15.32, 17.15)	15.94 (15.08, 16.88)	16.85 (15.96, 17.79)	16.16 (15.28, 17.07)	15.71 (14.86, 16.57)	16.13 (15.02, 17.24)	NA ( NA, NA)	19.45 (18.54, 20.35)	17.91 (17.07, 18.84)	18.65 (17.74, 19.54)	0	1	I	12.3	11.5	11.7	12.1	11.8	10.1	17	11	10	13	11	12	86.46	1.86	3.86	1.47	5.85	0.5	83.04	2.48	3.9	2.44	7.4	0.74	80.43	2.53	3.92	2.81
Somerset Cty	E10000027	15.34 (14.31, 16.33)	16.89 (15.82, 17.93)	15.74 (14.78, 16.85)	16.63 (15.53, 17.68)	17.13 (16.03, 18.24)	15.96 (14.86, 17.03)	16.47 (15.41, 17.52)	16.95 (15.93, 18.07)	15.33 (14.31, 16.33)	16.38 (15.38, 17.44)	18.27 (17.21, 19.44)	17.89 (16.90, 19.02)	17.23 (16.14, 18.45)	NA ( NA, NA)	20.25 (19.18, 21.37)	NA	NA	0	1	I	16.6	17.8	18.6	14.5	14.8	13.6	41	41	50	29	32	41	96.32	0.14	0.52	0.51	2.33	0.17	94.9	0.24	0.65	0.76	3.02	0.43	93.08	0.36	0.63	0.75
Staffordshire	E10000028	18.91 (18.09, 19.79)	18.66 (17.83, 19.51)	17.86 (17.04, 18.74)	18.84 (17.99, 19.76)	19.18 (18.28, 20.13)	18.54 (17.68, 19.46)	17.86 (17.01, 18.75)	18.76 (17.91, 19.62)	19.50 (18.66, 20.42)	19.26 (18.39, 20.12)	19.90 (19.03, 20.74)	19.79 (18.98, 20.66)	19.16 (18.17, 20.11)	NA ( NA, NA)	23.41 (22.55, 24.30)	23.64 (22.74, 24.51)	22.77 (21.89, 23.62)	0	1	I	16.4	16.4	16.6	14.8	14.7	13.1	37	35	36	33	31	36	93.08	0.47	2.63	0.7	2.65	0.48	90.83	0.61	3.16	1.2	3.77	0.44	89.33	0.66	3.52	1.35
Suffolk	E10000029	15.21 (14.39, 16.13)	15.17 (14.33, 16.05)	15.73 (14.86, 16.60)	17.62 (16.72, 18.56)	16.00 (15.10, 16.91)	16.83 (15.96, 17.78)	17.34 (16.48, 18.29)	16.84 (15.99, 17.72)	17.54 (16.69, 18.46)	17.23 (16.38, 18.14)	17.33 (16.46, 18.20)	17.00 (16.18, 17.88)	18.71 (17.86, 19.65)	NA ( NA, NA)	21.72 (20.80, 22.67)	20.94 (20.02, 21.83)	20.49 (19.61, 21.44)	0	1	I	16	18.3	18.5	14.7	15	13.5	34	49	49	31	34	40	91.14	0.66	1.79	0.28	5.15	0.98	89.57	0.91	1.55	0.37	6.6	1	87.66	0.96	1.65	0.4
Surrey	E10000030	14.06 (13.34, 14.77)	14.34 (13.65, 15.10)	13.96 (13.24, 14.66)	13.84 (13.12, 14.55)	14.37 (13.65, 15.10)	12.75 (12.09, 13.46)	13.38 (12.74, 14.09)	13.17 (12.52, 13.84)	13.76 (13.11, 14.46)	13.41 (12.75, 14.08)	13.89 (13.24, 14.55)	12.91 (12.28, 13.52)	14.36 (13.71, 15.04)	NA ( NA, NA)	12.37 (11.70, 13.08)	12.93 (12.28, 13.64)	14.59 (13.90, 15.27)	0	1	I	8.8	9.4	10.1	9.9	9.7	8.3	3	3	7	4	5	5	86.87	1.08	3.44	1.94	5.77	0.89	83.58	1.39	4.23	2.57	7.34	0.89	80.48	1.63	5.08	2.74
Warwickshire	E10000031	18.21 (17.13, 19.27)	15.55 (14.56, 16.66)	16.93 (15.81, 18.09)	16.17 (15.21, 17.22)	17.48 (16.47, 18.55)	16.45 (15.47, 17.52)	15.66 (14.69, 16.68)	16.78 (15.81, 17.82)	17.47 (16.46, 18.46)	17.00 (16.07, 18.05)	17.28 (16.33, 18.30)	18.86 (17.89, 19.88)	19.83 (18.73, 21.03)	NA ( NA, NA)	21.56 (20.58, 22.59)	21.31 (20.31, 22.31)	19.61 (18.66, 20.60)	0	1	I	14.8	15	15.6	13.8	13.8	12.2	26	27	31	25	27	27	89.54	0.74	3.66	1.03	4.36	0.67	87.37	0.97	4.2	1.4	5.28	0.79	84.95	1.34	4.77	1.63
West Sussex	E10000032	14.45 (13.63, 15.26)	15.15 (14.33, 15.97)	15.87 (15.01, 16.72)	15.92 (15.05, 16.77)	15.58 (14.73, 16.43)	14.62 (13.83, 15.51)	16.02 (15.17, 16.86)	15.95 (15.12, 16.79)	16.18 (15.39, 17.05)	15.44 (14.65, 16.24)	15.09 (14.34, 15.89)	14.54 (13.78, 15.29)	15.70 (14.92, 16.47)	NA ( NA, NA)	18.80 (18.01, 19.61)	18.52 (17.75, 19.35)	18.46 (17.66, 19.26)	0	1	I	14.1	14	14.4	13.2	12.9	11	22	20	22	22	22	19	90.05	1.09	2.91	1.29	3.97	0.69	87.19	1.4	3.11	1.91	5.44	0.94	85.62	1.5	3.4	2.04
Worcestershire	E10000034	16.48 (15.45, 17.53)	16.78 (15.78, 17.82)	18.86 (17.81, 19.89)	18.61 (17.58, 19.72)	18.15 (17.16, 19.24)	17.66 (16.60, 18.69)	18.38 (17.38, 19.45)	17.84 (16.89, 18.92)	18.37 (17.37, 19.38)	19.59 (18.58, 20.65)	18.59 (17.57, 19.57)	18.58 (17.61, 19.59)	NA ( NA, NA)	NA ( NA, NA)	22.00 (20.96, 23.09)	21.92 (20.93, 23.00)	20.52 (19.51, 21.57)	0	1	I	16.4	17.7	18.1	15.1	15.7	14.2	39	40	46	35	37	45	92.76	0.34	2.8	0.5	3.12	0.49	90.8	0.42	3.1	0.76	4.45	0.48	89.22	0.54	3.31	0.79
[truncated: 10 more columns]
